# Supplementary material for: Identification of molecular subgroups and establishment of risk model based on the response to oxidative stress to predict overall survival of patients with lung adenocarcinoma
Source: Eur J Med Res. 2023 Sep 9;28:333. doi: 10.1186/s40001-023-01290-5 (PMC10492289; doi:10.1186/s40001-023-01290-5)
Supplement: Supplementary file 2 — Additional file 2: Table S3. DEGs list in GSE31210 dataset. [file 40001_2023_1290_MOESM2_ESM.xlsx]

## Sheet: Sheet1
Table S3 DEGs list in GSE31210 dataset.
Gene.Symbol	logFC	AveExpr	t	P.Value	adj.P.Val	B
SLC6A4	-5.71237	5.51429	-8.25078	9.51917e-15	6.56489e-13	22.9494
SOSTDC1	-5.41513	5.2565	-8.21822	1.17826e-14	7.71917e-13	22.7411
COL11A1	5.1558	9.33836	7.32278	3.43623e-12	1.13779e-10	17.2068
TMPRSS4	5.13874	7.86643	11.7881	9.84859e-26	2.09121e-22	47.7174
COL10A1	4.89611	11.3139	14.8984	3.13468e-36	6.78815e-32	71.4081
AGER	-4.65725	8.03058	-9.44352	2.88182e-18	4.58867e-16	30.872
GCNT3	4.08936	9.47613	9.47647	2.28707e-18	3.7238e-16	31.0982
FRMD5	4.0478	7.19302	10.2912	6.76533e-21	2.26578e-18	36.801
MMP13	4.01139	6.66822	6.53071	3.71145e-10	7.16962e-09	12.6565
AFAP1-AS1	3.9722	8.8596	8.4669	2.28499e-15	1.87429e-13	24.3432
SPP1	3.93278	12.0403	9.69776	4.79816e-19	9.62075e-17	32.627
SERTM1	-3.93003	5.40176	-11.4599	1.17838e-24	1.59486e-21	45.2841
FABP4	-3.86512	7.87354	-8.86429	1.57712e-16	1.65789e-14	26.9563
MNX1	3.83831	6.99772	12.1499	6.24895e-27	2.25535e-23	50.4209
CA4	-3.80951	6.04284	-10.5493	1.0284e-21	4.45401e-19	38.6468
CXCL13	3.78946	8.65884	7.17017	8.69468e-12	2.55079e-10	16.3033
RMST	-3.78057	3.50272	-8.25578	9.21255e-15	6.39416e-13	22.9814
FLJ13744	3.76349	5.62402	5.78923	2.14201e-08	2.65361e-07	8.73286
SPINK1	3.74494	9.35482	7.10171	1.31335e-11	3.68401e-10	15.9021
CD300LG	-3.72587	6.26443	-9.56193	1.25366e-18	2.26233e-16	31.6867
GPM6A	-3.70628	8.24896	-8.2551	9.25348e-15	6.40205e-13	22.9771
MMP12	3.70588	9.38162	7.02595	2.06721e-11	5.54648e-10	15.4609
RTKN2	-3.6817	6.77833	-11.4445	1.32318e-24	1.62229e-21	45.1705
CLDN18	-3.62239	10.6104	-5.429	1.35567e-07	1.34789e-06	6.95562
TNNC1	-3.62095	5.59111	-6.46457	5.40105e-10	1.00395e-08	12.2927
SGCG	-3.61198	5.37861	-7.77846	2.00538e-13	8.91716e-12	19.9753
FLJ34503	-3.61072	2.86769	-8.09547	2.62182e-14	1.56839e-12	21.9603
BTNL9	-3.60054	8.84297	-10.6469	5.02192e-22	2.47158e-19	39.3492
ATP10B	3.57767	7.6868	8.95125	8.71449e-17	9.77784e-15	27.5364
HS6ST2	3.51271	11.4447	9.25967	1.03978e-17	1.46211e-15	29.6162
GLB1L3	3.49788	7.63835	5.20633	4.06135e-07	3.58534e-06	5.90187
GJB2	3.49342	8.40287	7.57484	7.22754e-13	2.83164e-11	18.7254
TMEM100	-3.36665	9.92119	-8.22859	1.10091e-14	7.24623e-13	22.8074
XDH	3.32701	9.30774	9.28476	8.73378e-18	1.26087e-15	29.7868
WIF1	-3.30363	10.349	-5.33353	2.17895e-07	2.05421e-06	6.49957
STXBP6	-3.30356	8.41218	-9.71799	4.15655e-19	8.49151e-17	32.7676
LGI3	-3.28864	3.67948	-10.6195	6.14588e-22	2.89324e-19	39.1513
CPB2	-3.28779	8.12728	-4.91173	1.6454e-06	1.23677e-05	4.56231
C2CD4A	3.27801	7.86942	7.59456	6.3893e-13	2.52944e-11	18.8456
CP	3.259	11.0808	6.76818	9.45313e-11	2.13905e-09	13.9838
DPP6	-3.24439	5.81306	-9.92643	9.4025e-20	2.28777e-17	34.2231
TOX3	3.23793	11.3422	8.21135	1.23238e-14	8.0383e-13	22.6973
GRIA1	-3.22645	6.43625	-7.86937	1.12421e-13	5.39796e-12	20.5397
HNF4G	3.22413	6.775	9.03103	5.04472e-17	6.00239e-15	28.0711
GJB6	3.21922	4.80163	4.68615	4.60725e-06	3.09151e-05	3.57991
NCKAP5	-3.19776	7.42107	-9.16498	2.00443e-17	2.59916e-15	28.974
MMP11	3.19035	8.83093	7.93045	7.60401e-14	3.96783e-12	20.9212
CEACAM5	3.18802	10.884	5.07741	7.54754e-07	6.19803e-06	5.30791
MME	-3.18036	7.25324	-7.05502	1.73765e-11	4.72725e-10	15.6298
SCARA5	-3.15451	7.94775	-6.14695	3.15718e-09	4.87304e-08	10.5827
SALL4	3.13864	6.65384	8.5118	1.6946e-15	1.406e-13	24.6353
PCP4	3.09465	5.63684	5.28548	2.76031e-07	2.5382e-06	6.27245
HHIP	-3.0543	8.29955	-5.95563	8.87887e-09	1.21154e-07	9.58307
GREM1	3.01957	9.17985	5.60373	5.59872e-08	6.21689e-07	7.80668
CYP24A1	3.01718	7.36756	5.74467	2.70353e-08	3.25974e-07	8.5083
CD36	-3.01216	9.63636	-8.69584	4.93506e-16	4.56704e-14	25.841
ETV4	3.00599	6.42008	9.55204	1.34417e-18	2.3665e-16	31.6185
TM4SF4	2.98179	6.08199	4.18336	3.99628e-05	0.000207429	1.53097
CST1	2.97439	6.20999	6.95149	3.21875e-11	8.14277e-10	15.0305
USHBP1	-2.97407	3.9098	-9.74863	3.34359e-19	6.89576e-17	32.9807
CCBE1	-2.9736	8.00984	-8.72834	3.96354e-16	3.7645e-14	26.0553
LYVE1	-2.9615	7.23738	-9.50613	1.85686e-18	3.16617e-16	31.3022
NXF3	-2.95639	4.08822	-7.11228	1.23254e-11	3.48442e-10	15.9639
IGSF10	-2.95087	8.20103	-8.75881	3.22583e-16	3.13253e-14	26.2566
TMEM132C	-2.94082	5.40857	-6.4601	5.53911e-10	1.02784e-08	12.2682
MT1M	-2.93205	7.0442	-9.49246	2.04415e-18	3.43148e-16	31.2081
RP1-78O14.1	-2.93202	6.82537	-8.22934	1.09554e-14	7.23289e-13	22.8122
FAM150B	-2.92042	7.43717	-9.11846	2.76382e-17	3.54146e-15	28.6597
ADAMTS8	-2.91561	9.62752	-5.78996	2.13381e-08	2.64649e-07	8.73656
MMP1	2.90714	9.68226	4.7887	2.89816e-06	2.04296e-05	4.02179
ADH1B	-2.90133	11.3269	-4.68411	4.64958e-06	3.11627e-05	3.5712
GPIHBP1	-2.89007	6.6086	-7.38307	2.37351e-12	8.21059e-11	17.5671
HAS1	-2.88456	5.02576	-6.29242	1.41693e-09	2.36574e-08	11.3582
COMP	2.8834	9.07049	6.67022	1.66832e-10	3.53651e-09	13.4323
RP11-353N14.2	2.87752	4.33241	6.61619	2.27689e-10	4.62967e-09	13.1305
RXFP1	-2.87711	6.20498	-8.13316	2.05232e-14	1.25901e-12	22.1993
ABCA4	2.8638	6.82596	6.19638	2.40818e-09	3.81207e-08	10.8447
SLC5A9	-2.85706	5.24972	-6.31917	1.22111e-09	2.06264e-08	11.5022
FREM3	-2.8557	4.02686	-7.44369	1.63308e-12	5.86474e-11	17.9313
GKN2	-2.8525	7.57937	-6.9222	3.8281e-11	9.47722e-10	14.862
LYPD1	2.85199	5.28363	5.34995	2.00904e-07	1.91655e-06	6.57756
FCN3	-2.84489	8.43714	-7.32022	3.49058e-12	1.15402e-10	17.1916
DACH1	-2.83894	8.66344	-8.32398	5.88399e-15	4.30465e-13	23.4192
MCEMP1	-2.82388	10.4707	-7.2997	3.95713e-12	1.27898e-10	17.0694
AGTR1	-2.81614	8.70692	-9.19664	1.61001e-17	2.13894e-15	29.1884
IBSP	2.79794	4.81242	4.36343	1.884e-05	0.000107278	2.24201
ADRB1	-2.7973	8.35629	-7.40331	2.0954e-12	7.29515e-11	17.6885
LOC101927069	-2.79468	4.64017	-7.90806	8.77768e-14	4.43079e-12	20.7811
LOC100996760	-2.79372	6.70822	-7.24598	5.49052e-12	1.68431e-10	16.7507
ABCC3	2.79157	11.8925	10.9197	6.69369e-23	4.14148e-20	41.3242
KCNK3	-2.78969	7.52486	-11.2532	5.56889e-24	5.02619e-21	43.7616
GPD1	-2.78692	5.13367	-7.78832	1.88369e-13	8.44541e-12	20.0363
SYT16	2.78626	7.03841	7.99278	5.09356e-14	2.8138e-12	21.3121
CDH19	-2.78345	6.30463	-9.0962	3.22238e-17	4.03356e-15	28.5095
CRABP2	2.77971	8.71189	6.50865	4.20731e-10	7.99907e-09	12.5349
SCGB1A1	-2.77899	9.40488	-3.00292	0.00294918	0.00913133	-2.46505
IGSF9	2.76994	6.38937	9.29135	8.34183e-18	1.21236e-15	29.8318
PCOLCE2	-2.75966	8.58372	-7.92709	7.76965e-14	4.04451e-12	20.9001
FAM189A1	-2.75941	3.39223	-10.6205	6.0981e-22	2.89324e-19	39.1589
GAD1	2.75216	6.43301	5.65862	4.22309e-08	4.84637e-07	8.07833
BLACAT1	2.74798	7.05697	8.86736	1.54449e-16	1.63151e-14	26.9767
SCN4B	-2.73379	7.87746	-6.59778	2.53041e-10	5.06901e-09	13.028
MAP7D2	2.72726	7.82131	6.07144	4.7611e-09	6.99943e-08	10.1854
SH3GL2	-2.72326	4.69438	-7.46342	1.44541e-12	5.23418e-11	18.0502
BMPER	-2.71666	5.53366	-7.91228	8.54369e-14	4.35256e-12	20.8075
NECAB1	-2.71027	3.23473	-6.48378	4.84485e-10	9.09144e-09	12.3981
TRPM8	2.70862	6.01661	5.33731	2.13863e-07	2.02325e-06	6.5175
RSPO1	-2.6984	4.42432	-7.35335	2.84911e-12	9.70086e-11	17.3893
PPBP	-2.69136	5.70977	-5.69162	3.56123e-08	4.16857e-07	8.24262
IL6	-2.68365	8.1791	-6.87244	5.13388e-11	1.23664e-09	14.5768
RGS17	2.68186	7.61939	6.66389	1.73032e-10	3.64851e-09	13.3968
EPN3	2.68105	6.48428	10.8502	1.12062e-22	6.55865e-20	40.8192
LINC00968	-2.67669	7.39265	-7.88567	1.01298e-13	5.01968e-12	20.6414
SIX1	2.67566	9.48956	6.82553	6.76176e-11	1.58298e-09	14.3092
CLIC5	-2.66338	10.9772	-7.27909	4.48779e-12	1.42497e-10	16.9469
ANGPTL1	-2.66147	7.85743	-8.75347	3.34451e-16	3.23328e-14	26.2213
TCF21	-2.65481	9.15411	-7.60199	6.09891e-13	2.44126e-11	18.8909
FAT3	-2.65025	8.01912	-8.4259	2.99982e-15	2.36223e-13	24.0773
HABP2	2.6462	8.35513	7.14846	9.91202e-12	2.87728e-10	16.1758
SDPR	-2.64508	10.7951	-8.57979	1.07603e-15	9.21009e-14	25.0791
IGFL2	2.64093	5.40323	6.04269	5.56201e-09	8.0299e-08	10.0351
AOC3	-2.62818	11.192	-9.20129	1.55895e-17	2.10994e-15	29.2199
KRT15	2.62778	8.5635	5.84626	1.5871e-08	2.03727e-07	9.0222
STMN2	2.62601	5.23832	5.19746	4.23991e-07	3.72023e-06	5.8606
TFAP2A	2.62186	8.82102	8.24877	9.64549e-15	6.63089e-13	22.9365
SMTNL2	-2.62015	4.90506	-6.20102	2.34749e-09	3.72418e-08	10.8694
ARC	-2.6166	4.19824	-6.5023	4.36177e-10	8.26369e-09	12.4999
MARCO	-2.60419	9.80453	-6.7764	9.01054e-11	2.04746e-09	14.0303
CETP	-2.59935	4.35793	-5.61808	5.20167e-08	5.83639e-07	7.87753
GLB1L2	2.59604	6.33942	7.73858	2.58182e-13	1.12493e-11	19.7289
ROBO4	-2.59323	9.38959	-11.2531	5.57047e-24	5.02619e-21	43.7613
SUGCT	2.59295	6.6493	7.91154	8.58396e-14	4.35329e-12	20.8029
MASP1	-2.5899	6.50063	-10.2959	6.53936e-21	2.24778e-18	36.8343
CDCA7	2.5792	9.92094	9.32702	6.50707e-18	9.65142e-16	30.0748
PTPN5	-2.57838	5.57064	-8.84488	1.79957e-16	1.86458e-14	26.8273
FAM107A	-2.57637	8.39752	-10.5704	8.81458e-22	3.97666e-19	38.7979
COL6A6	-2.57537	9.02579	-6.20174	2.33823e-09	3.71493e-08	10.8733
RAMP3	-2.56716	7.55565	-10.4553	2.04644e-21	8.05738e-19	37.9725
FGFR4	-2.56527	7.62303	-7.70607	3.17053e-13	1.34888e-11	19.5286
FDCSP	2.56125	5.91511	4.82276	2.48049e-06	1.78042e-05	4.17029
CLDN5	-2.54358	10.0125	-10.5437	1.07212e-21	4.55231e-19	38.606
CCDC85A	-2.54214	7.25398	-9.39067	4.17223e-18	6.40778e-16	30.5098
KRT6A	2.54045	5.03151	3.90513	0.000121641	0.000552577	0.483643
GDF10	-2.5293	6.63122	-7.30856	3.74861e-12	1.22623e-10	17.1221
ERVFRD-1	-2.52921	2.07506	-7.57846	7.06592e-13	2.777e-11	18.7475
CDH3	2.5222	9.82979	8.68459	5.32362e-16	4.84382e-14	25.7669
ADAMTSL3	-2.50551	8.98877	-9.81145	2.13808e-19	4.58416e-17	33.4185
HBB	-2.50146	11.8383	-6.89964	4.37371e-11	1.0702e-09	14.7325
ZBTB16	-2.4944	8.62417	-7.73023	2.7218e-13	1.17646e-11	19.6774
PROM2	2.49151	10.5671	8.80565	2.34895e-16	2.36588e-14	26.5668
RERGL	-2.48936	4.96698	-5.27077	2.96678e-07	2.70281e-06	6.2032
BCHE	-2.48582	9.09271	-6.35531	9.98171e-10	1.72097e-08	11.6975
PDK4	-2.48432	11.5577	-8.41206	3.28809e-15	2.5521e-13	23.9877
GPA33	-2.47998	6.0312	-7.57989	7.00322e-13	2.75736e-11	18.7562
FHL5	-2.4775	7.63083	-9.70526	4.54937e-19	9.20717e-17	32.6792
PROK2	-2.47626	5.03511	-7.53335	9.36239e-13	3.57571e-11	18.4733
CDCA8	2.47583	7.44804	8.37136	4.30412e-15	3.22511e-13	23.7246
CR2	2.47364	7.14265	5.59703	5.79382e-08	6.41109e-07	7.77369
LOC400568	-2.46776	3.94307	-8.17837	1.52871e-14	9.79412e-13	22.4869
MMP3	2.46629	6.68471	5.94645	9.32491e-09	1.26472e-07	9.53572
ANKRD22	2.44989	9.06734	9.36904	4.85338e-18	7.34964e-16	30.3618
GPR37	2.44876	5.6027	5.85427	1.52139e-08	1.95989e-07	9.06302
FOXF1	-2.44723	9.26332	-11.7781	1.06227e-25	2.09121e-22	47.6432
SCN1A	-2.44462	6.8197	-5.05804	8.27582e-07	6.71712e-06	5.2197
TOP2A	2.43636	9.34967	7.9865	5.30386e-14	2.92252e-12	21.2726
UBE2T	2.43341	7.44579	8.93703	9.60432e-17	1.05574e-14	27.4413
EDNRB	-2.43263	9.95352	-11.2616	5.22902e-24	5.02619e-21	43.8233
WFDC3	2.42838	7.15672	6.01855	6.33514e-09	8.95479e-08	9.90925
LOC101926959	-2.42099	7.49683	-3.46892	0.00061658	0.00233061	-1.02921
SOX7	-2.41258	10.5935	-8.23018	1.0895e-14	7.21504e-13	22.8176
MUC16	2.39806	4.99563	3.33037	0.00100021	0.00355249	-1.4759
KIF26B	2.3945	9.41315	8.93253	9.90365e-17	1.08315e-14	27.4113
CDO1	-2.39389	8.48855	-8.71811	4.24685e-16	4.01596e-14	25.9878
B3GNT3	2.39219	7.16695	9.5252	1.6237e-18	2.8129e-16	31.4335
INSC	-2.38694	4.76536	-6.98787	2.59351e-11	6.75841e-10	15.2404
ABCA8	-2.38319	10.5803	-6.41866	6.99741e-10	1.26064e-08	12.0417
UMODL1	2.38186	4.25156	4.45828	1.25544e-05	7.45447e-05	2.62684
ADAMDEC1	2.3774	8.3697	5.97511	7.99979e-09	1.10341e-07	9.68379
SMIM22	2.37565	6.79504	7.64763	4.58074e-13	1.89667e-11	19.1699
MMP9	2.36958	10.4805	6.37095	9.1456e-10	1.59321e-08	11.7823
HYAL1	-2.369	7.86095	-6.81173	7.33055e-11	1.6996e-09	14.2307
LINC00460	2.36847	5.83547	5.47807	1.05967e-07	1.08806e-06	7.19255
LPHN3	-2.36181	6.82613	-7.11175	1.23646e-11	3.49095e-10	15.9608
ACADL	-2.35908	7.7694	-6.71701	1.27269e-10	2.76707e-09	13.695
KL	-2.3569	7.07515	-9.83632	1.7906e-19	3.91671e-17	33.5922
HMMR	2.35621	9.48238	8.10212	2.51106e-14	1.51047e-12	22.0024
C2orf40	-2.35451	8.98362	-4.53	9.19515e-06	5.69405e-05	2.9225
MAMDC2	-2.35291	10.0723	-5.94629	9.3328e-09	1.26472e-07	9.5349
TTLL7	-2.34903	7.41755	-8.80125	2.42006e-16	2.41504e-14	26.5376
MUC5B	2.34357	5.97969	2.95458	0.00343403	0.0103991	-2.60307
ANLN	2.34315	9.11372	7.11363	1.22254e-11	3.46067e-10	15.9718
EXO1	2.34236	4.89974	5.62316	5.06789e-08	5.71292e-07	7.90263
METTL7B	2.34233	7.90472	8.31226	6.35594e-15	4.60327e-13	23.3439
ASPA	-2.34129	7.31452	-8.42176	3.08339e-15	2.40183e-13	24.0504
FOXA3	2.34032	7.12605	5.51456	8.81405e-08	9.23407e-07	7.36977
FLJ35700	-2.33586	6.45071	-6.42854	6.61881e-10	1.20244e-08	12.0956
LRRTM4	-2.33299	5.15883	-8.97815	7.24955e-17	8.21932e-15	27.7164
SLC14A1	-2.3314	6.05011	-6.4697	5.24659e-10	9.81131e-09	12.3208
MYCT1	-2.33037	8.24843	-9.69334	4.95097e-19	9.83607e-17	32.5963
TAC1	-2.32949	4.05952	-6.59088	2.63247e-10	5.25402e-09	12.9897
LOC102723918	-2.32554	4.45749	-6.16563	2.8505e-09	4.43445e-08	10.6816
APOLD1	-2.31936	10.3144	-9.24046	1.18815e-17	1.63882e-15	29.4857
CFP	-2.31459	5.09213	-6.6336	2.06018e-10	4.24483e-09	13.2275
TEK	-2.31074	9.74839	-10.7838	1.8307e-22	1.01651e-19	40.3382
LINC01207	2.30941	6.89253	4.67521	4.83857e-06	3.23193e-05	3.53325
E2F8	2.30773	7.61082	7.85546	1.22865e-13	5.84758e-12	20.4531
PGM5-AS1	-2.30666	5.92653	-5.84274	1.61679e-08	2.07292e-07	9.00431
CTHRC1	2.30556	12.9641	9.03791	4.81189e-17	5.81345e-15	28.1173
KLHDC8A	2.30365	6.28562	7.19648	7.41523e-12	2.2027e-10	16.4582
UGT2B4	-2.30306	4.55228	-4.95824	1.32465e-06	1.01974e-05	4.76959
PKHD1L1	-2.29771	4.94607	-5.40175	1.55328e-07	1.52132e-06	6.8248
UNC5CL	2.29594	8.70514	8.54824	1.32882e-15	1.11533e-13	24.8729
DQ592442	-2.29418	8.00737	-7.51854	1.02666e-12	3.86649e-11	18.3834
TRIM58	-2.29189	3.20769	-6.08407	4.44589e-09	6.60327e-08	10.2516
CDC45	2.2896	5.05045	4.70579	4.21821e-06	2.86349e-05	3.66395
TRHDE	-2.28746	6.70236	-7.55556	8.15205e-13	3.15237e-11	18.6081
INMT	-2.28672	9.83895	-7.00046	2.40636e-11	6.33168e-10	15.3132
TAL1	-2.28584	8.04056	-11.0967	1.79325e-23	1.43427e-20	42.6153
MFAP4	-2.28003	9.892	-5.6487	4.44439e-08	5.07344e-07	8.02912
DEPDC1	2.27652	6.95677	7.52324	9.97071e-13	3.76816e-11	18.4119
RAD54L	2.27313	6.28194	8.0901	2.7148e-14	1.61508e-12	21.9262
HIST1H2AE	2.26789	4.94573	6.01538	6.4441e-09	9.07327e-08	9.89277
DUOX1	-2.26261	7.75791	-5.43943	1.28666e-07	1.28994e-06	7.00586
SIX4	2.26223	9.79826	8.71429	4.3578e-16	4.10297e-14	25.9626
ADAMTS1	-2.25716	11.1155	-7.83694	1.38262e-13	6.43885e-12	20.3379
CEACAM7	2.25322	7.08136	5.29478	2.63719e-07	2.43428e-06	6.31626
LGSN	2.24888	7.21746	3.45801	0.000640884	0.00241069	-1.06499
CSF3	-2.24817	4.2955	-6.33475	1.11956e-09	1.90748e-08	11.5863
BDNF	-2.2463	5.83482	-8.40031	3.55421e-15	2.73902e-13	23.9116
NTNG1	-2.24601	6.51244	-6.83397	6.43554e-11	1.51976e-09	14.3572
AKR1B10	2.24281	6.57359	3.96142	9.75833e-05	0.000455522	0.690434
PTPRB	-2.23956	10.626	-9.94496	8.23353e-20	2.04939e-17	34.3531
OGN	-2.23639	9.06991	-5.33446	2.16897e-07	2.04836e-06	6.50398
LRRN3	-2.23583	8.89627	-8.06098	3.27865e-14	1.90346e-12	21.7421
FGFBP2	-2.22939	6.27447	-7.88311	1.02975e-13	5.07957e-12	20.6253
EGF	2.22565	7.26095	6.82946	6.60787e-11	1.54863e-09	14.3316
SLC27A6	-2.22406	3.45973	-5.56985	6.65637e-08	7.22525e-07	7.64004
RNF182	-2.22289	7.48017	-9.35374	5.40063e-18	8.12157e-16	30.2572
GOLM1	2.21955	11.6643	10.9836	4.16481e-23	3.0063e-20	41.7893
BIK	2.21784	7.45454	8.28344	7.6825e-15	5.40627e-13	23.1587
KISS1R	2.21349	7.57449	6.82216	6.89645e-11	1.61101e-09	14.29
CFD	-2.21264	10.7031	-7.83341	1.41407e-13	6.52915e-12	20.316
AFF3	-2.21168	8.06125	-6.73266	1.16223e-10	2.56034e-09	13.7832
AX748273	-2.21094	7.09406	-9.03873	4.78494e-17	5.81345e-15	28.1228
S1PR1	-2.20683	9.79122	-10.9498	5.3539e-23	3.44706e-20	41.5432
ACKR1	-2.20629	8.76178	-4.86792	2.01535e-06	1.4794e-05	4.36856
EPHA10	2.20443	6.61736	9.41081	3.6241e-18	5.64604e-16	30.6477
KIAA0408	-2.20425	4.65672	-4.62799	5.97223e-06	3.86864e-05	3.33286
FOXE1	2.20194	4.90361	4.85138	2.17505e-06	1.58588e-05	4.29573
CDH5	-2.20074	9.68014	-12.185	4.77927e-27	2.0699e-23	50.6838
PPAP2C	2.19592	9.14257	9.67944	5.46357e-19	1.07558e-16	32.4999
ZYG11A	2.19149	4.20561	5.04024	9.0047e-07	7.23013e-06	5.13889
CCM2L	-2.17628	8.29337	-11.4931	9.17345e-25	1.32434e-21	45.5296
HMGB3	2.17498	11.598	8.01591	4.38752e-14	2.46784e-12	21.4577
LDB3	-2.17464	6.77879	-6.45319	5.75977e-10	1.06423e-08	12.2304
PODXL2	2.17403	5.89512	8.48352	2.04578e-15	1.68446e-13	24.4513
SSTR1	-2.1734	7.02094	-7.01817	2.16539e-11	5.78193e-10	15.4158
ABCA12	2.17303	4.97488	5.20762	4.03606e-07	3.56739e-06	5.90786
NR4A3	-2.17055	9.01337	-5.06949	7.83746e-07	6.40937e-06	5.27181
KANK3	-2.16269	7.77919	-9.82823	1.89699e-19	4.10793e-17	33.5357
CLEC14A	-2.1557	8.70163	-10.3496	4.4259e-21	1.57119e-18	37.2167
STK32A	2.1551	8.69592	8.00815	4.61284e-14	2.57451e-12	21.4089
AQP4	-2.15463	11.4841	-3.72701	0.000240336	0.00101571	-0.153417
NMU	2.15363	7.08442	5.46463	1.13381e-07	1.15542e-06	7.12749
ARL14	2.15338	5.08117	4.16227	4.3572e-05	0.000223962	1.44938
TCN1	2.15309	6.36947	2.80878	0.00537136	0.0153272	-3.00663
MMRN1	-2.15201	7.50225	-6.56573	3.0396e-10	5.98931e-09	12.8502
AOC1	2.14967	6.94538	5.34103	2.09968e-07	1.99162e-06	6.53516
RASIP1	-2.14035	7.96708	-11.6431	2.95614e-25	4.92424e-22	46.6398
LINC01354	-2.13564	3.98367	-5.51073	8.98663e-08	9.39669e-07	7.35111
DCC	-2.13308	4.67331	-7.87011	1.11891e-13	5.39432e-12	20.5443
BCL2L15	2.13112	8.11214	7.53756	9.12043e-13	3.48945e-11	18.4988
HSPB3	-2.13086	4.72704	-6.0577	5.12874e-09	7.46893e-08	10.1135
SLC28A3	2.12994	7.61565	6.24267	1.86622e-09	3.03401e-08	11.0915
CXCL14	2.12939	11.01	4.90234	1.71875e-06	1.28565e-05	4.52063
KRT4	-2.12804	5.95532	-5.29051	2.69305e-07	2.48479e-06	6.29614
KIAA0101	2.12649	10.7695	8.71271	4.40442e-16	4.1289e-14	25.9522
FENDRR	-2.12581	6.90741	-10.9483	5.41215e-23	3.44706e-20	41.5325
SERINC2	2.12494	8.52328	10.2905	6.801e-21	2.26578e-18	36.7958
SH3GL3	-2.12353	6.06326	-9.02127	5.39453e-17	6.34884e-15	28.0055
CRTAC1	-2.11909	8.08942	-6.09056	4.29209e-09	6.41887e-08	10.2857
CCDC141	-2.11899	5.88002	-7.24997	5.35899e-12	1.64842e-10	16.7742
SLC46A2	-2.11876	6.79063	-4.48564	1.1153e-05	6.74441e-05	2.73918
GPER1	-2.11137	6.98286	-8.67027	5.86238e-16	5.20287e-14	25.6727
EGFEM1P	-2.11009	3.40122	-5.11389	6.3412e-07	5.31625e-06	5.47473
COL17A1	2.10698	4.1515	4.49341	1.07834e-05	6.5447e-05	2.77117
SFTPC	-2.10555	12.3752	-3.4254	0.000718981	0.00266374	-1.17132
CYP4B1	-2.09304	11.5648	-3.63403	0.000339542	0.00137822	-0.475458
TINCR	-2.0901	5.97372	-8.24168	1.01046e-14	6.88096e-13	22.8911
OCIAD2	2.08909	12.2154	12.4931	4.48851e-28	3.23996e-24	53.0029
MYRIP	-2.08793	7.57959	-5.11399	6.33819e-07	5.31578e-06	5.47519
VIPR1	-2.08692	7.55397	-6.75979	9.92659e-11	2.23219e-09	13.9363
LRRC15	2.08594	8.87478	4.81154	2.61123e-06	1.86252e-05	4.12126
MMP7	2.08307	11.3759	5.84134	1.62882e-08	2.08588e-07	8.99715
SEMA6A	-2.07834	7.59717	-9.25739	1.05639e-17	1.47587e-15	29.6007
CDC25C	2.07687	5.56022	6.37614	8.88355e-10	1.55265e-08	11.8104
ZBED2	-2.07618	7.90685	-7.14902	9.87866e-12	2.87144e-10	16.1791
ADCY8	-2.07559	3.2506	-6.07067	4.78101e-09	7.01917e-08	10.1813
TMPRSS11E	2.07515	5.15561	3.64447	0.000326727	0.00133384	-0.439649
CD19	2.07079	5.64161	5.90139	1.18535e-08	1.56804e-07	9.30398
CLDN10-AS1	2.0699	4.19581	4.01417	7.91966e-05	0.000379593	0.886607
LRRC36	-2.06799	8.36978	-4.98685	1.1584e-06	9.0462e-06	4.89786
DLGAP5	2.06771	7.91723	6.4983	4.46188e-10	8.43043e-09	12.4779
BAI3	-2.06722	6.79092	-6.48021	4.94356e-10	9.26865e-09	12.3785
DPP10	2.06657	6.0677	5.04437	8.83045e-07	7.10868e-06	5.15759
TSPAN7	-2.06624	9.88843	-7.26297	4.95117e-12	1.53607e-10	16.8513
MB	2.06607	7.53201	5.38103	1.72206e-07	1.66776e-06	6.72566
KCNT2	-2.06262	8.15501	-9.3316	6.30235e-18	9.41223e-16	30.1061
IL37	2.0625	6.87272	5.52658	8.29369e-08	8.76952e-07	7.42834
KRT80	2.06164	8.46782	7.34884	2.929e-12	9.92605e-11	17.3623
FAM162B	-2.05799	9.50226	-9.17701	1.8443e-17	2.42051e-15	29.0554
TGFBR3	-2.05484	11.5122	-8.64235	7.07329e-16	6.2013e-14	25.4891
KLK10	-2.05455	5.64793	-4.17341	4.16282e-05	0.000215028	1.49244
FERMT1	2.05432	9.42684	7.59459	6.38806e-13	2.52944e-11	18.8458
SEMA3G	-2.05429	7.58377	-10.6736	4.12617e-22	2.12743e-19	39.5417
RASAL1	2.05387	6.68002	11.2682	4.97674e-24	5.02619e-21	43.8718
TGM1	-2.05253	3.76223	-7.44225	1.6477e-12	5.90744e-11	17.9226
HSPA12B	-2.04878	8.16049	-12.4341	7.06748e-28	3.82615e-24	52.5578
GFRA3	2.04227	7.80449	4.03516	7.28413e-05	0.000352802	0.965278
CD1A	2.04062	8.5344	5.3979	1.58334e-07	1.54936e-06	6.80638
SLC19A3	-2.0367	6.22869	-8.23853	1.03153e-14	6.98053e-13	22.871
CD207	2.03361	6.92249	4.90511	1.69674e-06	1.27138e-05	4.53295
WFDC2	2.03064	11.1258	7.26377	4.92711e-12	1.533e-10	16.856
C8B	-2.02876	5.70193	-6.88975	4.63625e-11	1.13061e-09	14.6758
GRK5	-2.02849	10.6297	-10.3593	4.12277e-21	1.48798e-18	37.2863
ARHGEF26	-2.02844	9.77936	-10.0084	5.22106e-20	1.39138e-17	34.7992
GPR87	2.02681	7.31741	3.20716	0.00151793	0.00511847	-1.85914
HIGD1B	-2.02309	7.48621	-6.90528	4.23059e-11	1.03903e-09	14.7648
PTPRH	2.02063	5.85472	4.82466	2.45894e-06	1.76728e-05	4.17862
CASQ2	-2.02059	6.91876	-5.03278	9.32849e-07	7.45418e-06	5.10507
NR4A1	-2.01947	9.30117	-4.93262	1.49298e-06	1.1356e-05	4.65522
S100A3	-2.01736	5.70462	-6.80419	7.66132e-11	1.76121e-09	14.1879
PEBP4	-2.01525	8.3718	-4.57105	7.68103e-06	4.85077e-05	3.0935
STX11	-2.01519	8.47668	-9.97491	6.64215e-20	1.67251e-17	34.5634
DEPDC1B	2.01447	6.86484	6.5283	3.7626e-10	7.24408e-09	12.6432
SYNPO2L	-2.01247	4.19897	-6.74685	1.07022e-10	2.37943e-09	13.8633
MMRN2	-2.01093	9.1672	-11.3136	3.53921e-24	4.03376e-21	44.206
ENDOU	-2.0107	3.24415	-6.72585	1.20907e-10	2.64468e-09	13.7448
PLCXD3	-2.0103	6.14852	-5.63312	4.81534e-08	5.45012e-07	7.95188
FIBIN	-2.00899	10.3997	-8.5537	1.28121e-15	1.08377e-13	24.9085
ATP1A2	-2.00635	7.65465	-5.20789	4.03065e-07	3.56406e-06	5.90915
FAM189A2	-2.00499	8.9872	-7.91362	8.47036e-14	4.3363e-12	20.8159
MGC27382	-2.00476	2.69663	-4.79876	2.76821e-06	1.96093e-05	4.06556
NOSTRIN	-2.00157	9.17016	-8.17756	1.5368e-14	9.81693e-13	22.4817
MUC20	2.00072	9.18095	6.88808	4.6822e-11	1.13925e-09	14.6662
SYNM	-1.99838	10.329	-9.56053	1.26603e-18	2.26577e-16	31.6771
ANKRD29	-1.99392	8.99444	-6.15912	2.95388e-09	4.57228e-08	10.6471
TMTC1	-1.99357	8.66599	-8.2361	1.04807e-14	7.0266e-13	22.8554
SLC51B	-1.99196	4.53622	-4.84909	2.198e-06	1.59992e-05	4.28571
SELE	-1.99062	7.69783	-4.01198	7.9889e-05	0.000382489	0.878423
THBD	-1.99045	10.415	-9.6474	6.85476e-19	1.31363e-16	32.2778
RMI2	1.98998	8.30963	9.76294	3.02013e-19	6.34959e-17	33.0803
MELK	1.98745	9.39103	6.32513	1.18124e-09	2.00468e-08	11.5344
PPARGC1A	-1.98392	7.78458	-6.39496	7.99395e-10	1.41545e-08	11.9127
ZIC2	1.9823	4.77792	3.43202	0.000702435	0.00261092	-1.1498
CLDN1	1.98206	11.4089	8.04024	3.74965e-14	2.1462e-12	21.6111
ASPM	1.9812	8.05904	6.25856	1.7093e-09	2.81268e-08	11.1765
MGAT3	-1.97927	6.41884	-7.42202	1.86699e-12	6.61697e-11	17.8009
ABCB1	-1.97729	6.83568	-7.51008	1.08208e-12	4.04706e-11	18.3322
CCNB2	1.97221	8.52239	6.69834	1.41807e-10	3.04344e-09	13.59
CEACAM1	1.97101	9.89788	8.45133	2.53407e-15	2.03997e-13	24.2421
ARHGAP6	-1.96741	9.59005	-9.87212	1.38667e-19	3.16087e-17	33.8426
FMO2	-1.96736	11.2616	-7.4913	1.216e-12	4.50898e-11	18.2185
BAAT	1.96687	6.00841	6.52827	3.76337e-10	7.24408e-09	12.643
BRE-AS1	-1.96088	6.45303	-5.70425	3.33557e-08	3.92991e-07	8.30573
ATOH8	-1.96077	8.22887	-6.7714	9.27748e-11	2.1015e-09	14.002
EYA4	-1.95976	6.6512	-5.31211	2.42174e-07	2.25464e-06	6.3981
BANCR	-1.95784	4.90301	-5.50374	9.30963e-08	9.68765e-07	7.31713
DNASE1L3	-1.95783	7.55133	-6.94902	3.26634e-11	8.24388e-10	15.0162
SLC44A5	1.95636	6.43001	3.27247	0.00121869	0.0042225	-1.65764
UPK3B	-1.9544	6.24192	-6.19324	2.45001e-09	3.86699e-08	10.8281
ERCC6L	1.953	6.07809	6.68428	1.53822e-10	3.27534e-09	13.5111
FGF14	-1.95264	7.12733	-5.47273	1.08859e-07	1.11617e-06	7.16664
CST2	1.95147	6.04348	6.69077	1.48158e-10	3.16719e-09	13.5475
ACVRL1	-1.95049	9.20277	-10.431	2.44389e-21	9.45044e-19	37.7986
ACKR4	-1.9492	6.81033	-7.84016	1.35452e-13	6.36618e-12	20.3579
CST4	1.94905	8.12019	6.83218	6.50309e-11	1.53167e-09	14.3471
CD5L	-1.9489	4.35121	-6.66735	1.69611e-10	3.59035e-09	13.4162
MESP1	1.94833	7.24421	7.55409	8.22747e-13	3.17021e-11	18.5992
CHRDL1	-1.94799	11.0387	-4.9741	1.22986e-06	9.54573e-06	4.8406
PGC	-1.94773	10.1381	-3.79331	0.000187066	0.000813109	0.0806452
ITPKA	1.94696	4.72567	3.67306	0.000293936	0.00121566	-0.341149
ST6GALNAC1	1.9466	10.6346	5.76928	2.37765e-08	2.90728e-07	8.63218
KCNN4	1.94476	7.54473	5.81728	1.84877e-08	2.33305e-07	8.87491
EFCC1	-1.94413	5.63346	-5.93668	9.82392e-09	1.32217e-07	9.48536
LRRC31	1.94383	8.201	3.7919	0.000188074	0.000816836	0.075619
SHANK3	-1.94292	8.53998	-9.03453	4.92513e-17	5.89247e-15	28.0945
WISP2	-1.94136	7.07438	-7.72335	2.84276e-13	1.2159e-11	19.635
AGTR2	-1.94087	6.01504	-5.80506	1.97129e-08	2.46611e-07	8.813
IL33	-1.93948	9.7446	-5.9201	1.07313e-08	1.43449e-07	9.40003
MYBL2	1.93665	6.1218	4.34737	2.01666e-05	0.000113934	2.17756
BEX1	-1.93563	7.07319	-7.05235	1.76556e-11	4.79113e-10	15.6143
ANKRD1	-1.93501	4.8058	-6.62964	2.10758e-10	4.33014e-09	13.2054
P2RY6	1.93407	7.25099	6.15527	3.01687e-09	4.66646e-08	10.6267
RRM2	1.93331	10.6816	6.81557	7.16778e-11	1.66722e-09	14.2526
FCGR3B	-1.93163	9.1822	-7.33418	3.20458e-12	1.07262e-10	17.2748
AOX1	-1.93006	8.41045	-7.81911	1.54889e-13	7.09115e-12	20.2272
TPPP3	-1.92946	8.9656	-5.03504	9.22922e-07	7.38849e-06	5.11531
ADIRF	-1.92825	7.15368	-6.84893	5.89466e-11	1.40428e-09	14.4425
PPARG	-1.92774	8.41925	-7.12941	1.11181e-11	3.18469e-10	16.0641
THBS2	1.92504	11.8883	7.23601	5.83394e-12	1.76938e-10	16.6916
C1orf106	1.92488	10.6832	8.27169	8.29893e-15	5.7972e-13	23.0834
VWF	-1.92477	11.2897	-7.78674	1.9027e-13	8.49547e-12	20.0265
LPL	-1.92362	11.1389	-7.33459	3.1965e-12	1.07262e-10	17.2772
ARSE	1.92289	7.77217	5.49374	9.79223e-08	1.01411e-06	7.2685
EDN3	-1.92204	3.63139	-4.88052	1.90149e-06	1.40679e-05	4.4241
SPINK13	1.9169	6.08074	5.03354	9.29517e-07	7.43579e-06	5.1085
S100A8	-1.91659	9.43053	-5.43922	1.28804e-07	1.29072e-06	7.00483
RAPGEF4	-1.91308	7.43151	-11.7422	1.39569e-25	2.51863e-22	47.3756
LEMD1	1.90944	7.00413	6.20854	2.25244e-09	3.5918e-08	10.9094
LINC00622	-1.90753	7.38516	-9.91216	1.04141e-19	2.45128e-17	34.123
CYYR1	-1.90639	10.4602	-9.46981	2.39658e-18	3.87298e-16	31.0524
GYG2	1.90639	8.45346	6.90522	4.23193e-11	1.03903e-09	14.7645
ART4	-1.90344	7.27264	-5.20175	4.15264e-07	3.65253e-06	5.88055
VSIG1	1.90299	8.42805	3.66347	0.000304569	0.00125484	-0.374251
CCDC178	-1.89722	5.88684	-6.26933	1.6104e-09	2.65802e-08	11.2342
GHR	-1.89627	8.38499	-8.11922	2.24709e-14	1.35924e-12	22.1108
S100P	1.89456	8.45001	2.96791	0.00329355	0.0100434	-2.56523
XKRX	1.89441	7.48765	6.12517	3.55551e-09	5.41822e-08	10.4678
GPR110	1.89391	7.8156	4.1351	4.86809e-05	0.000247716	1.34482
JAM2	-1.89338	9.75	-8.69292	5.03332e-16	4.63815e-14	25.8217
CNFN	1.89225	4.39284	5.78148	2.23072e-08	2.74623e-07	8.69372
SIX2	1.89178	6.83733	6.30914	1.29118e-09	2.17253e-08	11.4482
GNG11	-1.88904	10.5227	-9.4143	3.53648e-18	5.54945e-16	30.6716
SEZ6L2	1.88838	8.28891	6.91106	4.08871e-11	1.00729e-09	14.798
FILIP1	-1.88653	9.28547	-8.09623	2.60892e-14	1.56499e-12	21.9651
TMEM88	-1.88653	6.38144	-8.49873	1.84881e-15	1.52809e-13	24.5502
ADAMTS15	-1.88643	7.13211	-7.43887	1.68247e-12	6.01221e-11	17.9022
RP11-38P22.2	-1.88631	9.13709	-9.90023	1.13417e-19	2.64091e-17	34.0394
ECSCR	-1.88618	9.18474	-11.2531	5.57046e-24	5.02619e-21	43.7613
GPC3	-1.88579	8.00125	-7.12873	1.1164e-11	3.19361e-10	16.0601
EMCN	-1.88567	10.0122	-10.2751	7.60714e-21	2.49595e-18	36.6861
LDB2	-1.88494	10.8043	-9.0373	4.83224e-17	5.81345e-15	28.1132
HCAR3	-1.88377	8.91501	-6.01607	6.42016e-09	9.04545e-08	9.89637
SVEP1	-1.88298	9.40781	-6.50981	4.17982e-10	7.96077e-09	12.5412
SLCO5A1	1.88248	7.35229	8.0072	4.64124e-14	2.5837e-12	21.4029
SGPP2	1.88232	10.3132	7.52072	1.01284e-12	3.8211e-11	18.3966
RP11-401P9.4	-1.88229	8.41048	-6.85199	5.78948e-11	1.38074e-09	14.46
PSAT1	1.88173	9.18011	7.26697	4.83185e-12	1.50552e-10	16.875
RDM1	1.88085	4.88801	7.27052	4.72851e-12	1.484e-10	16.8961
FAM83A	1.87965	8.60583	6.20157	2.34045e-09	3.71571e-08	10.8723
BIRC5	1.87932	7.34739	6.21661	2.1546e-09	3.44593e-08	10.9524
LOC101927123	-1.87741	2.17451	-5.57342	6.53637e-08	7.10568e-07	7.65756
FAM13C	-1.8766	9.91121	-7.68626	3.59242e-13	1.51056e-11	19.4068
DKK2	-1.87634	7.5731	-7.38798	2.30289e-12	7.97905e-11	17.5965
HIST1H2AM	1.87498	5.24347	5.85143	1.54436e-08	1.98593e-07	9.04855
PREX2	-1.87301	9.38485	-6.93434	3.56298e-11	8.9198e-10	14.9317
GDF15	1.8726	10.2901	5.52581	8.32591e-08	8.79276e-07	7.4246
NPY1R	-1.87259	6.13292	-5.05288	8.48107e-07	6.86243e-06	5.19624
KIAA1683	-1.87147	5.42877	-5.72754	2.9557e-08	3.53818e-07	8.4223
LCN2	1.86696	9.27024	4.52222	9.51287e-06	5.86397e-05	2.89023
PDZD2	-1.8667	10.104	-7.54542	8.68413e-13	3.34023e-11	18.5465
SRD5A1	1.86628	11.0599	9.26724	9.86464e-18	1.3962e-15	29.6677
GPR82	1.8662	6.21283	6.54321	3.45634e-10	6.73085e-09	12.7255
KCNK5	1.86195	9.8401	7.57266	7.32688e-13	2.85826e-11	18.7121
NETO1	1.86084	5.22044	3.93725	0.0001073	0.000494484	0.601323
SEC14L3	-1.85608	4.47401	-3.64818	0.00032228	0.00131853	-0.426889
LAMP3	-1.8547	12.2527	-6.48897	4.70432e-10	8.85074e-09	12.4266
ZPLD1	1.85393	4.81148	4.47851	1.15029e-05	6.92125e-05	2.70985
STYK1	1.85177	8.21815	7.10271	1.30554e-11	3.67161e-10	15.9079
IGF2BP3	1.85025	8.89664	4.08331	6.00435e-05	0.000297076	1.14714
KLF4	-1.85021	12.3372	-6.71601	1.28008e-10	2.78035e-09	13.6894
P2RY1	-1.84777	7.41367	-9.62512	8.02516e-19	1.48534e-16	32.1234
FUT2	1.84758	8.72088	9.01002	5.82731e-17	6.78443e-15	27.93
RP11-305O6.3	-1.84367	7.83029	-8.3925	3.74262e-15	2.86383e-13	23.8612
SCN3A	-1.84344	5.80777	-4.17726	4.09762e-05	0.00021213	1.50734
CD24	1.84336	13.5554	8.54911	1.32111e-15	1.11318e-13	24.8786
EGOT	1.84254	6.3936	5.49477	9.74139e-08	1.0103e-06	7.27351
RUNDC3B	-1.84153	7.54295	-6.23368	1.96121e-09	3.1694e-08	11.0434
TMEM238	1.84108	3.2498	5.67083	3.96519e-08	4.57465e-07	8.13906
TCEAL2	-1.84009	7.39642	-5.5741	6.51359e-08	7.09516e-07	7.66092
TPX2	1.83763	7.885	6.28676	1.46212e-09	2.43555e-08	11.3278
SCG5	1.83676	7.85075	5.42473	1.38491e-07	1.37005e-06	6.93511
KRTAP4-1	1.83615	4.37827	3.67137	0.000295788	0.00122238	-0.347
C7	-1.83563	11.9714	-4.23153	3.27601e-05	0.00017482	1.71864
NFASC	-1.83406	7.31627	-6.59304	2.60013e-10	5.19905e-09	13.0017
PLAC9	-1.83187	7.14905	-7.93785	7.25163e-14	3.8115e-12	20.9674
CORO2B	-1.82959	6.13084	-7.24332	5.58029e-12	1.70439e-10	16.7349
CBLC	1.82816	3.94286	4.50868	1.00911e-05	6.18168e-05	2.83419
VTCN1	1.82812	6.93245	4.43875	1.36559e-05	8.03367e-05	2.54705
MYZAP	-1.82798	8.68404	-8.78497	2.70232e-16	2.67209e-14	26.4297
LIN7A	-1.82656	8.21019	-10.2583	8.59458e-21	2.77785e-18	36.5665
ST14	1.82557	10.6036	8.20111	1.31773e-14	8.54357e-13	22.6319
FXYD1	-1.82371	6.51278	-5.71469	3.15981e-08	3.74524e-07	8.35792
MYOT	-1.82369	3.16047	-4.74506	3.53342e-06	2.43682e-05	3.83278
BUB1B	1.82222	8.85425	6.81987	6.98969e-11	1.6293e-09	14.277
GPR17	-1.82189	2.86121	-5.62997	4.89387e-08	5.52826e-07	7.93629
GPR146	-1.82169	7.15586	-8.76	3.19996e-16	3.12581e-14	26.2645
FCGBP	1.82134	9.86694	6.00968	6.64479e-09	9.33763e-08	9.86313
C15orf48	1.82087	11.0105	5.3816	1.71713e-07	1.66448e-06	6.72842
ERG	-1.81917	9.4423	-9.8478	1.64972e-19	3.64538e-17	33.6725
CCL22	1.81829	7.37966	5.17661	4.68981e-07	4.06882e-06	5.76389
AGBL1	-1.81694	5.51758	-6.95194	3.21017e-11	8.13055e-10	15.0331
PCDH9	-1.81411	8.25135	-7.05249	1.76412e-11	4.79113e-10	15.6151
FUT9	1.81227	4.94691	3.08364	0.00227757	0.00727982	-2.22998
LOC101929272	1.81171	6.52283	5.05529	8.38447e-07	6.79513e-06	5.20721
GPM6B	-1.81115	9.96344	-7.45042	1.56654e-12	5.64449e-11	17.9718
NDRG4	-1.80958	6.15766	-6.73721	1.13195e-10	2.49871e-09	13.8088
SOX17	-1.80938	7.79174	-8.58169	1.06242e-15	9.12962e-14	25.0915
TBX4	-1.80837	4.92431	-5.58886	6.0411e-08	6.64398e-07	7.73344
GUCY1A2	-1.80674	9.9922	-7.98595	5.32251e-14	2.9241e-12	21.2692
SGCA	-1.80669	5.00218	-4.57284	7.62054e-06	4.81678e-05	3.10102
TBX3	-1.80483	9.30103	-10.6086	6.65543e-22	3.06645e-19	39.0732
SEMA6D	-1.80366	8.70573	-8.95797	8.32326e-17	9.38751e-15	27.5813
RHOJ	-1.80118	9.2961	-8.6776	5.58025e-16	5.01412e-14	25.7209
SLC2A5	1.79921	7.96153	6.45967	5.55267e-10	1.02948e-08	12.2659
PRG4	-1.79896	6.38807	-3.94508	0.000104055	0.000481475	0.630151
KDELR3	1.79541	11.819	10.5203	1.27263e-21	5.29976e-19	38.438
CCDC24	1.79451	6.09951	5.80808	1.94027e-08	2.43292e-07	8.8283
NPR1	-1.79025	7.51854	-7.47649	1.333e-12	4.86783e-11	18.129
SH2D1B	-1.78636	5.86773	-6.5756	2.87302e-10	5.67658e-09	12.9048
RELN	-1.78513	7.99845	-5.17811	4.65594e-07	4.04592e-06	5.77084
EMR1	-1.78307	6.8422	-6.65791	1.7911e-10	3.76566e-09	13.3633
RALGPS2	1.7828	9.92709	8.80192	2.40912e-16	2.41504e-14	26.542
RSPO2	-1.78144	5.25088	-5.21994	3.80157e-07	3.38499e-06	5.96528
ITIH5	-1.78096	8.93277	-6.00333	6.87581e-09	9.62872e-08	9.8301
KIF2C	1.7804	8.30351	7.28916	4.22027e-12	1.35393e-10	17.0068
SCN7A	-1.77969	10.7192	-5.2779	2.86491e-07	2.62435e-06	6.23675
LOC100505938	1.77898	6.69617	5.46232	1.14707e-07	1.1651e-06	7.11631
SPOCK2	-1.77877	9.33794	-10.1387	2.04316e-20	5.82165e-18	35.7182
KCNQ3	1.77788	9.28944	6.92392	3.7895e-11	9.41074e-10	14.8718
ABI3BP	-1.77607	11.3921	-6.51186	4.13145e-10	7.87557e-09	12.5525
CAV3	-1.77433	5.66008	-5.54343	7.61422e-08	8.13047e-07	7.51061
CCDC173	-1.77432	5.63009	-4.13157	4.93851e-05	0.000250864	1.33128
C16orf59	1.7733	5.56876	6.41363	7.19794e-10	1.28926e-08	12.0143
CDH13	-1.77263	7.53927	-7.18672	7.86637e-12	2.32713e-10	16.4007
NRN1	-1.77082	8.14393	-8.27909	7.90513e-15	5.53998e-13	23.1308
S100A2	1.76649	8.6097	4.29432	2.52159e-05	0.000138909	1.96608
CLC	-1.76586	5.50789	-4.51465	9.8318e-06	6.0348e-05	2.85891
KCNJ16	-1.76435	5.22446	-3.96531	9.60995e-05	0.000449467	0.704823
CENPM	1.76226	7.40561	6.24002	1.89377e-09	3.07419e-08	11.0773
MYOC	-1.76196	6.59928	-9.91483	1.02169e-19	2.43128e-17	34.1417
IQGAP3	1.7619	7.93219	6.46638	5.34613e-10	9.96158e-09	12.3026
CA10	1.76168	5.64482	3.45273	0.000652967	0.00244891	-1.08227
CEP55	1.76105	8.37467	5.9339	9.97069e-09	1.33943e-07	9.47104
LCT	1.76104	6.26652	4.14043	4.76349e-05	0.000242828	1.3653
SFN	1.76091	13.6362	11.989	2.13628e-26	5.78264e-23	49.2157
S100A12	-1.76028	5.30234	-6.80647	7.55968e-11	1.7434e-09	14.2008
AADAC	-1.75835	8.06935	-3.37409	0.000860029	0.00311645	-1.33672
PLAC1	1.75829	3.65263	3.97518	9.24305e-05	0.000433652	0.741385
RP3-525N10.2	-1.75667	4.97694	-5.48448	1.02604e-07	1.05654e-06	7.22357
LY6D	1.7561	5.3995	4.10624	5.47314e-05	0.000274799	1.2344
CENPF	1.75443	8.73043	6.62058	2.22023e-10	4.52723e-09	13.1549
SYCE3	1.75322	5.16662	6.16567	2.84998e-09	4.43445e-08	10.6817
PGM5	-1.75073	8.80286	-6.86242	5.44533e-11	1.30441e-09	14.5195
CLDN2	1.74885	7.41743	3.60528	0.000377294	0.00151554	-0.573528
LTBP4	-1.74813	9.2078	-9.26776	9.82911e-18	1.3962e-15	29.6712
SLIT2	-1.7481	11.9737	-7.92301	7.97595e-14	4.12218e-12	20.8746
SPDEF	1.74769	8.00932	7.93182	7.5377e-14	3.94273e-12	20.9297
BMX	-1.7475	5.81941	-4.61068	6.44842e-06	4.1424e-05	3.25986
CLDN4	1.74675	9.55292	7.87223	1.1039e-13	5.35985e-12	20.5575
PDE5A	-1.74422	10.732	-7.34701	2.96208e-12	1.00068e-10	17.3514
EPHX3	1.74377	7.45195	6.03156	5.90613e-09	8.45882e-08	9.97703
ADAM12	1.74297	8.28071	4.98731	1.15587e-06	9.02968e-06	4.89995
SERPINB5	1.74246	5.02443	2.80534	0.00542735	0.015458	-3.01595
PYCRL	1.74228	6.65958	7.27605	4.57168e-12	1.44525e-10	16.9289
ALDH3B2	1.74169	6.0546	5.07904	7.48932e-07	6.15722e-06	5.31532
GATA2	-1.74066	9.39877	-9.79144	2.46569e-19	5.23476e-17	33.2789
S1PR5	-1.74001	5.63345	-6.4182	7.01524e-10	1.2628e-08	12.0392
LINC00472	-1.73948	7.34383	-8.4557	2.46157e-15	1.99646e-13	24.2705
GRIK2	1.73929	5.89427	3.68145	0.000284918	0.00118333	-0.312111
SLIT3	-1.73804	8.94704	-7.71875	2.92665e-13	1.24757e-11	19.6066
LOC100506699	-1.73719	5.53994	-9.06855	3.89798e-17	4.82347e-15	28.3233
FFAR4	-1.73544	5.62438	-5.35239	1.98497e-07	1.89609e-06	6.58914
SRPX	-1.73535	9.89048	-8.03572	3.86072e-14	2.2001e-12	21.5826
PHLDA2	1.73508	11.367	7.56024	7.91751e-13	3.06715e-11	18.6366
PHEX	-1.73441	7.44126	-6.85985	5.52836e-11	1.31992e-09	14.5048
KIAA1462	-1.73155	8.87896	-10.8764	9.22942e-23	5.55175e-20	41.0094
TTC29	-1.73154	4.9347	-3.42493	0.000720151	0.00266716	-1.17282
CLEC4E	-1.72759	6.85965	-6.83314	6.46681e-11	1.52548e-09	14.3525
CACNA2D2	-1.7274	9.90636	-4.01705	7.82943e-05	0.000375601	0.897381
RP11-676J12.6	-1.72374	2.88064	-5.99969	7.01134e-09	9.79552e-08	9.81124
ORC1	1.72343	4.59391	5.10933	6.48091e-07	5.41033e-06	5.45385
SEMA5A	-1.72325	9.51262	-8.1207	2.22558e-14	1.35e-12	22.1202
TMEM178A	-1.72215	8.51847	-7.31754	3.54837e-12	1.16778e-10	17.1756
UGT2B15	1.71907	7.44373	3.55881	0.000446788	0.00175689	-0.730604
SULF1	1.71841	11.8641	5.77189	2.34551e-08	2.8696e-07	8.64531
PRPH	-1.71767	4.74007	-6.52325	3.87232e-10	7.42432e-09	12.6153
CXCR2	-1.71745	6.55938	-7.61241	5.71358e-13	2.30405e-11	18.9545
IL4I1	1.71516	7.13573	5.89813	1.20605e-08	1.59347e-07	9.28726
PPP1R14A	-1.71423	8.58585	-6.95842	3.08929e-11	7.85195e-10	15.0704
GGT5	1.71278	6.36405	4.28529	2.61877e-05	0.000143398	1.93031
PCAT19	-1.71275	8.41816	-9.11066	2.91661e-17	3.71524e-15	28.607
LRRK2	-1.7115	10.6294	-4.65134	5.38285e-06	3.54229e-05	3.43175
CLDN3	1.71102	8.91951	6.50753	4.23414e-10	8.043e-09	12.5287
SCN3B	-1.70878	4.64085	-4.50291	1.03473e-05	6.32076e-05	2.81037
WFDC1	-1.70858	8.22936	-5.87935	1.3324e-08	1.74339e-07	9.19107
KIF4A	1.70771	7.50909	5.69214	3.55148e-08	4.16391e-07	8.24527
BAALC	-1.70698	6.59393	-5.59273	5.92277e-08	6.5439e-07	7.75249
NGEF	1.70649	7.14073	5.26077	3.11554e-07	2.82053e-06	6.15624
NR4A2	-1.70578	11.0305	-4.99523	1.11366e-06	8.7378e-06	4.93554
GIMAP8	-1.70422	10.334	-8.68723	5.22989e-16	4.77862e-14	25.7843
VIP	-1.70122	5.18243	-6.02243	6.20424e-09	8.82159e-08	9.92943
SERPIND1	1.70095	7.51251	2.54474	0.0115465	0.0298948	-3.68858
KIF14	1.70031	7.58947	6.7039	1.37311e-10	2.9528e-09	13.6213
LIFR	-1.69864	11.4697	-6.88398	4.79671e-11	1.16449e-09	14.6428
GFRA2	-1.69789	5.35017	-5.783	2.21301e-08	2.73064e-07	8.7014
TMEM45B	1.69684	10.0814	6.62908	2.11439e-10	4.33591e-09	13.2023
GNGT1	1.69366	4.012	3.77037	0.000204094	0.000877263	-0.000782033
CCL23	-1.69352	6.07802	-5.01823	9.99264e-07	7.9293e-06	5.03925
mir-223	-1.69266	5.09458	-4.79957	2.75796e-06	1.95431e-05	4.0691
SBK1	1.69079	8.3548	6.52317	3.87415e-10	7.42432e-09	12.6149
CHRM1	-1.69047	3.33381	-5.16602	4.93582e-07	4.25089e-06	5.71487
NES	-1.68827	9.19511	-11.1495	1.2091e-23	1.04732e-20	43.0016
ADARB1	-1.68755	10.2964	-7.96062	6.26475e-14	3.37471e-12	21.1102
C14orf132	-1.68713	9.9366	-7.30722	3.77951e-12	1.23447e-10	17.1141
CNTN6	-1.68551	6.67086	-5.04492	8.80722e-07	7.09261e-06	5.16012
RP11-44F14.8	1.68539	6.02026	5.98475	7.59681e-09	1.05252e-07	9.73374
LOC101927416	-1.68442	5.63237	-3.17902	0.00166674	0.00555366	-1.94479
NEIL3	1.68273	6.31384	5.70482	3.32572e-08	3.92043e-07	8.30858
ARRB1	-1.68253	10.2075	-8.82718	2.02954e-16	2.08293e-14	26.7097
TBX5	-1.6825	9.86984	-8.04834	3.55827e-14	2.04932e-12	21.6622
UGT8	1.68232	7.77676	4.54598	8.57436e-06	5.35557e-05	2.98892
PALMD	-1.68199	9.20106	-8.82362	2.07931e-16	2.11396e-14	26.686
CYP3A7-CYP3AP1	-1.68048	5.42978	-3.86627	0.000141424	0.000634064	0.34241
ABCA3	-1.67925	9.64549	-5.1936	4.31982e-07	3.78727e-06	5.8427
KAL1	-1.67913	11.5043	-8.56639	1.17696e-15	1.00343e-13	24.9915
BPIFA1	1.67903	6.66812	2.67759	0.0079135	0.0215691	-3.35339
SLC24A2	1.67879	5.89576	5.09442	6.95971e-07	5.77e-06	5.38557
RP5-1102E8.3	-1.67841	4.29716	-5.87577	1.35787e-08	1.7735e-07	9.17278
NUF2	1.67699	7.90557	5.93526	9.89847e-09	1.33137e-07	9.47806
VEPH1	-1.67677	9.27703	-4.49082	1.09053e-05	6.61126e-05	2.7605
LINC00702	-1.6756	6.82884	-7.88133	1.04149e-13	5.12581e-12	20.6143
FZD10	-1.67452	6.38662	-6.0192	6.31308e-09	8.94113e-08	9.91262
LOC285812	-1.67364	9.05797	-9.49085	2.06737e-18	3.44376e-16	31.1971
MGAM	-1.6732	5.20669	-4.83095	2.38904e-06	1.72334e-05	4.20614
KIF17	-1.67297	4.98125	-6.09986	4.0806e-09	6.13223e-08	10.3345
ACOT11	1.67185	5.67333	5.25462	3.21052e-07	2.90176e-06	6.12742
ITGA8	-1.67162	10.1074	-6.92687	3.72386e-11	9.27966e-10	14.8888
FGD5	-1.67116	9.83846	-11.1174	1.53702e-23	1.28016e-20	42.7664
FZD4	-1.67	9.24486	-12.7756	5.07536e-29	5.49534e-25	55.1399
ORC6	1.66856	9.05434	7.06209	1.66564e-11	4.54847e-10	15.671
PLEKHH2	-1.66852	10.8253	-6.53464	3.62924e-10	7.03592e-09	12.6782
LOC254057	-1.66609	6.63323	-4.0379	7.2048e-05	0.000349272	0.97558
MND1	1.66474	6.28293	7.42213	1.86572e-12	6.61697e-11	17.8015
LINC00312	-1.66209	9.06197	-9.19775	1.59764e-17	2.13561e-15	29.1959
NELL1	1.65998	5.62428	2.479	0.0138447	0.0348799	-3.84846
CXCL5	-1.65509	8.56519	-3.23617	0.00137748	0.00470836	-1.77011
SLCO1A2	-1.65315	4.75465	-8.14316	1.92311e-14	1.1929e-12	22.2628
SUSD4	1.65119	8.27704	4.50285	1.03503e-05	6.32078e-05	2.8101
SMAD6	-1.65059	9.55418	-7.66593	4.08287e-13	1.70028e-11	19.2821
FIGLA	-1.64991	2.58746	-4.92145	1.57272e-06	1.18791e-05	4.60549
KLF9	-1.64931	10.517	-9.3748	4.66169e-18	7.10907e-16	30.4012
DNAH14	1.64927	7.68263	8.6838	5.35202e-16	4.84928e-14	25.7617
FCRL5	1.64797	7.66917	4.44096	1.3527e-05	7.97514e-05	2.55605
SEL1L2	-1.64759	2.85041	-4.99222	1.12952e-06	8.85263e-06	4.92201
CNGA3	1.64728	2.58902	3.30331	0.00109732	0.00385629	-1.56119
ODAM	-1.64665	5.18081	-4.60156	6.71398e-06	4.30024e-05	3.22147
WNT11	-1.6455	6.06802	-4.17599	4.11904e-05	0.000213137	1.50242
AFAP1L1	-1.64499	8.21618	-9.58617	1.05666e-18	1.93915e-16	31.8541
EFNA2	1.64294	5.13771	3.85713	0.000146499	0.00065438	0.309385
PTPN21	-1.64264	9.84775	-10.4096	2.85754e-21	1.08561e-18	37.6454
LINC00525	1.64153	6.11696	4.17805	4.08438e-05	0.000211546	1.51039
PROC	1.64131	5.17801	5.31427	2.39607e-07	2.23356e-06	6.40833
LOC145837	1.64102	6.15762	3.00256	0.00295257	0.00913984	-2.4661
TLCD1	1.64091	8.73053	7.98562	5.33372e-14	2.9241e-12	21.2672
CLEC1A	-1.64044	7.79857	-9.32441	6.62622e-18	9.76128e-16	30.0571
LOC285043	-1.64035	7.76944	-5.56819	6.71281e-08	7.27558e-07	7.63191
DPP10-AS1	1.64005	6.55279	4.36189	1.8963e-05	0.000107894	2.23584
CAMP	-1.64004	5.0959	-5.71789	3.10771e-08	3.68955e-07	8.37395
RBM24	-1.63914	6.89299	-5.4343	1.32013e-07	1.31861e-06	6.98117
LOC102724611	-1.63733	5.41577	-8.38715	3.87758e-15	2.94628e-13	23.8266
LOC100506289	-1.63505	3.42801	-4.81282	2.59593e-06	1.85344e-05	4.12687
CHST6	1.63423	5.51125	2.92305	0.00378844	0.0113344	-2.69195
C1QTNF2	-1.63182	6.53198	-7.27469	4.60981e-12	1.45095e-10	16.9208
GINS1	1.62821	9.07752	6.95317	3.18703e-11	8.0814e-10	15.0401
ESAM	-1.62821	8.26016	-8.29317	7.20678e-15	5.13364e-13	23.2212
TRHDE-AS1	-1.62777	4.70016	-5.74852	2.64982e-08	3.20748e-07	8.52765
MFSD6L	1.62766	5.18773	3.61735	0.000360988	0.00145599	-0.532441
LOC100505920	1.62744	5.32551	4.48019	1.14195e-05	6.87676e-05	2.71677
CDC20	1.62715	7.94127	5.9114	1.12395e-08	1.49595e-07	9.35535
TMEM63C	1.62673	5.85052	5.67096	3.96247e-08	4.57395e-07	8.13972
BDNF-AS	-1.62647	4.38965	-6.54367	3.4474e-10	6.71949e-09	12.7281
LAMC3	-1.62632	7.39018	-8.69045	5.11784e-16	4.69605e-14	25.8054
EPYC	1.62576	4.73265	3.00254	0.00295277	0.00913984	-2.46616
FHL1	-1.62508	12.9939	-6.14396	3.20908e-09	4.94258e-08	10.5669
ITM2A	-1.62498	10.1097	-7.99707	4.95443e-14	2.75098e-12	21.3391
KANK4	-1.62495	8.15774	-4.98759	1.15437e-06	9.02122e-06	4.90119
CCK	-1.62492	3.34366	-4.71923	3.97055e-06	2.70639e-05	3.72161
AK094644	-1.62332	4.20523	-4.91463	1.6234e-06	1.22278e-05	4.57517
FOSB	-1.62274	9.82777	-2.61854	0.00937758	0.0250026	-3.50437
HLA-DQB2	1.62139	9.49919	4.3897	1.68481e-05	9.69558e-05	2.34788
HOXA5	-1.62119	9.36008	-7.95457	6.51334e-14	3.48263e-12	21.0722
FAM154B	-1.62086	5.83108	-2.94848	0.00350017	0.0105757	-2.62035
C1orf53	1.61848	9.06356	7.76338	2.20661e-13	9.732e-12	19.882
ST6GALNAC3	-1.61798	6.83999	-9.87859	1.32399e-19	3.0501e-17	33.8879
STIL	1.6174	9.19636	8.39041	3.7948e-15	2.89353e-13	23.8476
SYNPO2	-1.61431	10.2981	-6.19105	2.47975e-09	3.90822e-08	10.8164
AGR2	1.61387	11.9689	5.10802	6.52161e-07	5.43802e-06	5.44786
CAV1	-1.61338	13.3251	-8.35546	4.78069e-15	3.55759e-13	23.622
LOC101927722	1.61217	5.33933	5.69914	3.4252e-08	4.02456e-07	8.28017
SRL	-1.61204	4.56095	-6.28056	1.51325e-09	2.51299e-08	11.2945
VMP1	1.61119	12.083	10.9725	4.52243e-23	3.06041e-20	41.7086
GPX3	-1.61114	12.1376	-6.75776	1.00445e-10	2.25251e-09	13.9248
SLC22A18	1.60618	9.74902	7.60151	6.11727e-13	2.44409e-11	18.888
ANGPTL7	-1.6061	4.48944	-4.91048	1.65498e-06	1.2431e-05	4.55676
FOXM1	1.60607	7.03487	5.28711	2.73843e-07	2.51914e-06	6.28009
SRD5A3	1.60597	10.7399	8.17321	1.581e-14	9.9815e-13	22.454
NRG3	-1.60578	4.79709	-4.99991	1.08938e-06	8.56277e-06	4.95663
GIPC2	-1.60548	6.96201	-5.85497	1.51577e-08	1.95381e-07	9.06659
WDR17	-1.60404	6.26949	-5.57906	6.35088e-08	6.94939e-07	7.68528
TBX5-AS1	-1.60389	8.97459	-6.43673	6.32024e-10	1.15303e-08	12.1403
PRX	-1.60252	6.89845	-9.24613	1.14233e-17	1.58571e-15	29.5241
RGCC	-1.60073	12.1762	-7.33961	3.09966e-12	1.0439e-10	17.3072
ZG16B	1.60016	5.717	3.05517	0.00249648	0.00790834	-2.31357
RP11-389C8.2	-1.59828	8.50111	-9.27444	9.38352e-18	1.3457e-15	29.7166
SCNN1G	-1.59781	8.26518	-4.89505	1.77777e-06	1.32477e-05	4.48837
EGLN3	1.59722	8.71195	4.64559	5.52243e-06	3.62499e-05	3.40738
SPRR1B	1.59647	4.89141	2.93501	0.00365026	0.0109604	-2.65835
TBX2	-1.59542	9.8091	-9.62774	7.87792e-19	1.48345e-16	32.1416
SFTPD	-1.59349	11.7985	-3.24606	0.0013324	0.00456867	-1.73957
PLCB4	-1.59267	8.40093	-5.44419	1.25633e-07	1.26304e-06	7.0288
PLA2G1B	-1.59213	8.18982	-3.40441	0.000773855	0.0028379	-1.23927
GPR133	-1.59148	9.41573	-5.7142	3.16785e-08	3.75272e-07	8.35547
EBF1	-1.58778	9.85817	-7.35264	2.86155e-12	9.72791e-11	17.385
ERICH3	-1.58747	6.36251	-2.67527	0.00796694	0.0216902	-3.35939
TSPAN18	-1.58674	7.55858	-10.0496	3.88399e-20	1.06466e-17	35.089
PEAR1	-1.5858	7.96163	-9.98044	6.38376e-20	1.62636e-17	34.6023
KCNMB2	-1.58525	5.67285	-5.95064	9.11885e-09	1.24038e-07	9.5573
BC043227	-1.58519	2.71269	-4.55105	8.38589e-06	5.25301e-05	3.01005
LOC100507311	-1.58461	7.81234	-6.59125	2.6269e-10	5.24774e-09	12.9917
HBD	-1.58295	5.34553	-5.35553	1.95434e-07	1.87014e-06	6.60407
AURKA	1.58137	9.29566	6.25342	1.75866e-09	2.88732e-08	11.149
SASH1	-1.58122	11.7798	-11.5404	6.42344e-25	9.93568e-22	45.8789
CYP27B1	1.58003	7.71994	7.00136	2.39359e-11	6.31343e-10	15.3184
HKDC1	1.57965	8.26628	5.36267	1.88638e-07	1.81231e-06	6.63808
NCAPH	1.57699	6.38356	6.58536	2.71696e-10	5.40273e-09	12.959
SEMA4B	1.57563	10.7638	7.26735	4.82085e-12	1.50426e-10	16.8773
CCNB1	1.57468	9.16853	6.43868	6.25111e-10	1.14138e-08	12.151
CTA-384D8.35	1.57386	6.59654	6.29249	1.41637e-09	2.36574e-08	11.3586
GINS4	1.57314	5.71507	4.9476	1.39222e-06	1.06457e-05	4.72202
NHS	1.57144	10.6913	6.73395	1.15355e-10	2.54379e-09	13.7905
NEK2	1.56984	7.78093	5.78717	2.16517e-08	2.68077e-07	8.72249
SH2D3C	-1.56966	8.6347	-10.1548	1.81781e-20	5.28936e-18	35.8327
FEZ1	-1.56913	9.61992	-7.60553	5.96542e-13	2.39668e-11	18.9125
MDK	1.56911	8.58247	6.96219	3.02099e-11	7.71457e-10	15.0921
GIMAP6	-1.56881	10.7079	-8.26774	8.5168e-15	5.93026e-13	23.0581
ANO2	-1.56838	5.40744	-7.41487	1.95128e-12	6.87072e-11	17.7579
ADAM28	1.5671	8.88008	6.38187	8.60298e-10	1.50848e-08	11.8415
CYP26A1	1.56509	5.16239	2.99664	0.00300841	0.00928816	-2.4831
WWC2	-1.56352	4.93749	-4.67086	4.93356e-06	3.28828e-05	3.51473
TTK	1.56277	7.5751	6.38291	8.553e-10	1.50215e-08	11.8472
NPNT	-1.56185	11.186	-6.1367	3.33898e-09	5.11356e-08	10.5285
PPAPDC1A	1.56166	6.72096	4.61126	6.43202e-06	4.13801e-05	3.26228
ST6GALNAC5	-1.5608	8.36615	-6.65388	1.83316e-10	3.85036e-09	13.3408
MYRF	-1.55945	7.40376	-5.76682	2.4085e-08	2.94335e-07	8.61974
CD93	-1.55928	12.1408	-10.1634	1.70869e-20	5.13912e-18	35.8933
FPR1	-1.55889	9.33961	-6.53036	3.71875e-10	7.17449e-09	12.6546
ZWINT	1.55754	10.5506	6.3312	1.14198e-09	1.94415e-08	11.5671
KIFC1	1.55623	5.51707	4.71356	4.07328e-06	2.77293e-05	3.69726
TRAIP	1.55598	4.39573	4.3879	1.69776e-05	9.75975e-05	2.34062
PCDH17	-1.55518	11.1901	-7.85968	1.196e-13	5.71377e-12	20.4793
ALPK2	1.55257	6.37028	4.46631	1.21262e-05	7.23797e-05	2.65977
FBLN1	-1.55228	10.8065	-6.10476	3.97343e-09	5.99614e-08	10.3603
HJURP	1.55221	6.8798	5.73233	2.88293e-08	3.4568e-07	8.44634
PGAP1	-1.55151	8.9494	-8.53902	1.41319e-15	1.17969e-13	24.8127
CAPN8	1.55146	10.9989	5.41164	1.47854e-07	1.45469e-06	6.87221
KRT16	1.55109	4.11809	3.24926	0.00131811	0.00452355	-1.72967
GALNT7	1.55013	11.4631	10.3801	3.54419e-21	1.32327e-18	37.4344
DLX5	1.54982	4.99826	5.01883	9.96418e-07	7.91542e-06	5.04198
CA3	-1.54823	6.9606	-3.74283	0.000226462	0.000961953	-0.0979157
IL3RA	-1.54598	6.74334	-6.07854	4.58128e-09	6.78111e-08	10.2226
SOCS2	-1.54539	10.9714	-6.84759	5.94104e-11	1.41222e-09	14.4349
MCAM	-1.5451	9.76201	-8.9108	1.14874e-16	1.22542e-14	27.2662
ERICH5	1.54386	7.09859	3.54853	0.000463707	0.00181715	-0.765107
SYNGR3	1.5432	6.57866	4.63897	5.68755e-06	3.70752e-05	3.37934
RHBDL2	1.5424	6.51093	6.84314	6.09846e-11	1.44646e-09	14.4095
PDZRN3-AS1	-1.54221	3.75469	-5.36688	1.84738e-07	1.78037e-06	6.65816
ITGA11	1.53888	7.75756	5.71693	3.12324e-08	3.70392e-07	8.36914
AZGP1	1.53783	9.04289	2.53546	0.0118488	0.030575	-3.71139
S100B	1.53774	6.88684	4.36962	1.8351e-05	0.000104797	2.26692
SLCO2A1	-1.53774	9.95103	-7.96614	6.04628e-14	3.28151e-12	21.1448
KLRF1	-1.53733	8.01245	-6.04726	5.42643e-09	7.86542e-08	10.0589
DMRT2	-1.53576	5.3658	-5.54368	7.60445e-08	8.12404e-07	7.51185
PRDM11	-1.53463	7.64921	-9.56449	1.23122e-18	2.24052e-16	31.7044
C1orf87	-1.53367	5.11319	-3.27297	0.0012166	0.00421798	-1.65607
DLL1	-1.53331	8.76862	-8.07594	2.97599e-14	1.75599e-12	21.8366
ANGPT1	-1.53315	10.0349	-5.18952	4.40608e-07	3.85821e-06	5.82374
CDHR3	-1.53199	7.02367	-3.99674	8.48748e-05	0.000402445	0.821514
AGMAT	1.53193	6.92041	6.07108	4.77032e-09	7.00823e-08	10.1835
KIF20A	1.53146	8.02492	6.22261	2.0846e-09	3.34633e-08	10.9844
HMGA2	1.52867	6.6225	3.12451	0.00199418	0.00647825	-2.10877
PCAT6	1.52864	7.51067	8.91244	1.13599e-16	1.21781e-14	27.2771
CBLN4	-1.52851	5.02191	-3.50151	0.000549028	0.00210742	-0.92174
DEPTOR	1.52794	10.9509	8.05107	3.49599e-14	2.01882e-12	21.6794
PKIB	1.52695	8.44441	4.78915	2.89223e-06	2.03944e-05	4.02375
C9orf24	-1.52688	7.18751	-2.676	0.00795007	0.0216579	-3.3575
NQO1	1.52459	12.0219	5.68078	3.76644e-08	4.37097e-07	8.18862
IL1RL1	-1.52454	8.10063	-6.33042	1.14694e-09	1.95105e-08	11.5629
LOC101928370	-1.52409	5.59572	-5.94299	9.49903e-09	1.28483e-07	9.51785
FRAS1	-1.52395	10.114	-5.26631	3.03218e-07	2.75312e-06	6.18228
NUSAP1	1.52174	9.93975	6.72602	1.20789e-10	2.64468e-09	13.7458
LAD1	1.52167	8.54236	7.85283	1.24939e-13	5.92027e-12	20.4367
TCTEX1D1	-1.52165	6.44239	-5.85985	1.47713e-08	1.90969e-07	9.09151
LOC101060391	-1.52143	4.64785	-3.77162	0.000203128	0.000873632	0.00365026
SLC1A7	1.52027	6.61508	2.72866	0.00681707	0.0189164	-3.22026
FLI1	-1.5188	10.5631	-8.44189	2.69789e-15	2.1479e-13	24.1809
CAB39L	-1.51835	9.8019	-8.73074	3.89988e-16	3.72035e-14	26.0711
HSPB2	-1.51823	6.50762	-6.13851	3.30615e-09	5.07764e-08	10.5381
TEKT3	-1.51786	3.89304	-3.14629	0.0018568	0.00609413	-2.04356
SLC29A2	1.51783	6.01488	5.83712	1.66538e-08	2.12641e-07	8.97573
TNFAIP8L3	-1.51759	4.79802	-4.97661	1.21547e-06	9.4442e-06	4.85186
LOC284950	-1.5172	2.47641	-4.12094	5.15657e-05	0.000260536	1.29054
FLJ22184	1.51456	3.64813	4.85684	2.12103e-06	1.54754e-05	4.31975
GABRB2	-1.51399	7.11857	-3.91827	0.000115568	0.000528201	0.53168
STEAP3	1.51138	9.4178	6.99715	2.45429e-11	6.44214e-10	15.2941
SPC24	1.51077	6.55152	6.04268	5.56215e-09	8.0299e-08	10.035
C8orf88	-1.51063	7.28527	-7.59951	6.19427e-13	2.46123e-11	18.8758
TDRKH	1.50955	8.4392	7.94424	6.95996e-14	3.68504e-12	21.0075
PKNOX2	-1.50765	7.86887	-8.23515	1.05465e-14	7.04893e-13	22.8493
RBPMS2	-1.50653	7.57933	-7.27871	4.49823e-12	1.4262e-10	16.9447
COL22A1	1.50545	6.53338	5.60854	5.4623e-08	6.09094e-07	7.83044
C11orf97	-1.50521	3.37217	-2.66402	0.00823057	0.0223182	-3.38838
GINS2	1.50297	7.79923	6.40173	7.69595e-10	1.36491e-08	11.9495
IVL	1.50258	5.3083	3.24264	0.0013478	0.00461595	-1.75012
MS4A1	1.50251	9.19112	3.48479	0.000582784	0.00221991	-0.977016
ZNF385B	-1.50232	9.86841	-2.99885	0.00298746	0.00923268	-2.47676
CYP4F3	-1.50193	5.3882	-3.79274	0.000187478	0.000814572	0.0785887
NAALAD2	-1.50187	6.27843	-6.24954	1.79678e-09	2.93133e-08	11.1282
DLGAP1	-1.50174	4.76017	-3.76238	0.000210353	0.000901482	-0.0290028
GFRA1	-1.50115	7.81115	-3.35721	0.000911826	0.00327619	-1.39065
FRMD3	-1.50105	8.12692	-8.53868	1.41639e-15	1.17969e-13	24.8105
TIE1	-1.50075	7.20037	-9.02641	5.20745e-17	6.16215e-15	28.04
GPX2	1.50049	6.58353	2.90144	0.00405037	0.0120168	-2.75236
DOK6	-1.50044	7.47478	-7.62917	5.14386e-13	2.09775e-11	19.0569
RECK	-1.50026	10.5943	-8.83728	1.89499e-16	1.95409e-14	26.7768
RP11-44F21.5	1.49933	7.44583	4.48304	1.12794e-05	6.80754e-05	2.72848
FUT3	1.49931	7.6184	6.72389	1.2229e-10	2.67224e-09	13.7338
NEK5	-1.49923	7.96505	-5.57868	6.3634e-08	6.95606e-07	7.68338
TUBB1	-1.49905	5.52094	-7.24167	5.63635e-12	1.71426e-10	16.7251
SMAD9	-1.49889	9.5911	-7.75384	2.34409e-13	1.02548e-11	19.8231
COLGALT2	-1.49882	7.37207	-7.03308	1.98105e-11	5.32916e-10	15.5023
LINC00961	-1.49864	7.73869	-9.45639	2.63323e-18	4.2239e-16	30.9603
ID4	-1.49853	11.4275	-6.33559	1.11437e-09	1.90013e-08	11.5908
APELA	1.49787	5.36755	3.05439	0.00250275	0.00792588	-2.31585
LOC286087	-1.49769	3.56973	-4.65669	5.25584e-06	3.48059e-05	3.45448
HORMAD1	1.49762	6.45296	2.71605	0.00707432	0.0195328	-3.25337
PLEK2	1.49577	9.22367	7.04297	1.86744e-11	5.04231e-10	15.5598
CSPG4	-1.49558	6.86599	-7.70398	3.2126e-13	1.36409e-11	19.5158
COLEC10	-1.4949	4.87627	-5.38147	1.71831e-07	1.66488e-06	6.72776
SPAG4	1.49406	7.84452	5.57219	6.57759e-08	7.1469e-07	7.65151
BAIAP2L1	1.49382	10.7887	7.20241	7.15345e-12	2.12786e-10	16.4932
LOC283737	-1.49161	3.40573	-4.66874	4.98053e-06	3.31507e-05	3.50571
MYOCD	-1.49005	7.6258	-4.31799	2.28295e-05	0.000127121	2.06015
AFF2	-1.48915	6.45701	-7.45307	1.54106e-12	5.57122e-11	17.9878
VSIG4	-1.48713	10.6108	-6.23047	1.99615e-09	3.22106e-08	11.0264
SLC2A1	1.48658	9.03228	6.13893	3.29852e-09	5.06952e-08	10.5403
GUCY1B2	1.48647	5.70978	4.12698	5.03166e-05	0.000254938	1.31366
SAMD5	-1.48634	8.36249	-6.01899	6.3203e-09	8.94549e-08	9.91152
PLAU	1.48446	11.6381	5.08813	7.17184e-07	5.93225e-06	5.35681
GPBAR1	-1.48255	4.81355	-4.96439	1.28709e-06	9.93375e-06	4.7971
PYCR1	1.48228	8.87427	10.1589	1.76483e-20	5.23527e-18	35.8617
CALCRL	-1.48172	8.60483	-8.81913	2.14361e-16	2.16915e-14	26.6562
SRPX2	1.48136	9.07261	4.5184	9.67241e-06	5.94707e-05	2.87443
CDCA3	1.47875	8.05773	5.79488	2.07945e-08	2.58499e-07	8.76146
TMEM92	1.47866	8.42581	7.97527	5.70148e-14	3.10996e-12	21.2021
DNAH2	1.47807	6.90954	3.37768	0.000849401	0.00308052	-1.32525
FAXC	1.47724	7.89034	5.29916	2.58099e-07	2.3875e-06	6.33694
GPR84	1.4765	7.39811	5.84015	1.639e-08	2.09644e-07	8.99114
CFB	1.47628	10.386	4.92121	1.57445e-06	1.1888e-05	4.60444
PRAM1	-1.4757	6.23718	-5.26319	3.07886e-07	2.791e-06	6.16761
GPT2	1.47344	7.95307	8.31174	6.37778e-15	4.60369e-13	23.3405
OVOL1	1.47291	7.78717	7.78865	1.87973e-13	8.44512e-12	20.0384
LOC101927841	-1.47204	6.37087	-6.01936	6.30764e-09	8.93927e-08	9.91346
LINC00857	1.47182	5.85522	4.64322	5.58122e-06	3.65572e-05	3.3973
SLC52A1	1.4718	5.78563	4.4346	1.39022e-05	8.16299e-05	2.5301
EGR3	-1.471	9.51059	-5.11509	6.3048e-07	5.28983e-06	5.48025
UHRF1	1.47068	8.29235	5.4759	1.07135e-07	1.099e-06	7.182
RETN	-1.47042	6.19404	-4.97947	1.19922e-06	9.32798e-06	4.86473
IL22RA2	1.46829	5.875	5.23626	3.51143e-07	3.14735e-06	6.04145
AQPEP	-1.46796	2.79059	-3.98485	8.89641e-05	0.000419173	0.777295
TTN	-1.46744	6.77012	-6.52806	3.76795e-10	7.24644e-09	12.6418
GPR20	-1.46741	6.46358	-7.07515	1.54032e-11	4.24911e-10	15.747
REEP1	-1.46717	7.88948	-6.38296	8.5505e-10	1.50215e-08	11.8474
PROM1	1.46661	8.99005	2.65126	0.00853883	0.0230548	-3.42111
ABLIM3	-1.46587	6.91317	-6.99232	2.52587e-11	6.60601e-10	15.2661
PABPC1L	1.4658	9.12293	6.99982	2.41559e-11	6.34826e-10	15.3095
CTA-445C9.15	-1.46535	8.11	-7.8197	1.54309e-13	7.07956e-12	20.2308
UGT2B28	1.46436	5.49238	3.37348	0.000861858	0.00312099	-1.33868
CADM3-AS1	-1.46392	2.67037	-6.20328	2.31855e-09	3.68635e-08	10.8814
ADRA1A	-1.46307	4.94986	-6.98585	2.62497e-11	6.82801e-10	15.2287
CHIAP2	-1.46149	3.33965	-3.64182	0.000329939	0.00134529	-0.448754
PTRF	-1.46031	10.3802	-10.7801	1.88121e-22	1.01844e-19	40.3115
DNAJC12	1.46025	9.25777	4.14623	4.65231e-05	0.00023772	1.38757
BRIP1	1.45806	7.66153	7.09028	1.4067e-11	3.91042e-10	15.8353
HES6	1.45764	6.58423	4.55554	8.22244e-06	5.16107e-05	3.02876
CLEC12A	-1.45578	7.75305	-7.27007	4.74148e-12	1.48592e-10	16.8934
CKAP2L	1.45515	6.16552	5.02865	9.51238e-07	7.5831e-06	5.08639
PITX2	1.45483	4.76195	4.14212	4.73087e-05	0.000241336	1.37178
TDRD5	1.45473	4.07626	3.50407	0.000544042	0.0020911	-0.913286
PF4	-1.45422	5.65611	-5.54729	7.46634e-08	7.98438e-07	7.52949
NOTCH4	-1.45401	7.95856	-11.0597	2.36383e-23	1.76513e-20	42.3445
CSRNP1	-1.45351	9.67529	-6.83208	6.50723e-11	1.53167e-09	14.3465
ANXA3	-1.45272	11.6628	-6.21476	2.17662e-09	3.47858e-08	10.9426
PMCH	1.45271	5.31413	4.10473	5.50668e-05	0.000276099	1.22864
KRT14	1.45176	4.30134	2.90603	0.00399339	0.0118738	-2.73957
BEAN1	1.45152	6.92722	5.35077	2.00096e-07	1.90968e-06	6.58143
LOC101928386	-1.45138	2.21285	-4.09394	5.75228e-05	0.00028649	1.18753
IL18R1	-1.45121	8.05587	-7.51185	1.07027e-12	4.01678e-11	18.3429
POU6F2-AS2	1.45118	3.54417	2.64933	0.00858645	0.0231614	-3.42605
RP4-593C16.3	-1.45097	5.42542	-7.84486	1.31454e-13	6.21535e-12	20.3872
KCTD16	-1.45016	5.34873	-4.77814	3.04091e-06	2.12903e-05	3.97593
LCN6	-1.4487	4.67531	-6.54205	3.47931e-10	6.76342e-09	12.7191
RP11-476D10.1	-1.44865	6.07104	-2.75085	0.00638501	0.017841	-3.16168
C1QTNF7	-1.44865	8.65732	-4.73934	3.62609e-06	2.49438e-05	3.8081
RNF112	-1.44857	5.47566	-6.75617	1.01377e-10	2.27024e-09	13.9159
PABPC5	-1.44836	5.40365	-6.41588	7.10765e-10	1.27731e-08	12.0265
CRYM	1.44768	9.97025	4.14408	4.69317e-05	0.000239669	1.37932
CLDN11	-1.44751	8.61306	-5.49499	9.73064e-08	1.01015e-06	7.27457
TEX14	-1.44703	5.34645	-4.69375	4.45282e-06	3.00018e-05	3.61238
DNAI2	-1.44574	5.39964	-3.03537	0.00265988	0.00834778	-2.37125
GOLGA7B	1.44546	4.46408	4.38355	1.7295e-05	9.91853e-05	2.32307
F10	-1.44376	6.31599	-7.7327	2.67967e-13	1.16289e-11	19.6926
RP11-295M18.6	-1.44334	6.636	-6.9735	2.82485e-11	7.27373e-10	15.1574
PDE1C	-1.44308	7.285	-5.84898	1.56448e-08	2.00966e-07	9.03606
NOX4	1.44213	8.86442	4.95055	1.37314e-06	1.05222e-05	4.73521
MEP1A	1.44062	4.12909	4.49469	1.07236e-05	6.51203e-05	2.77646
LRRC32	-1.44041	9.58727	-7.84008	1.35526e-13	6.36618e-12	20.3574
GSTM5	-1.44004	8.17512	-7.65061	4.49579e-13	1.86506e-11	19.1882
MAOB	-1.4397	10.1129	-5.34565	2.05223e-07	1.95431e-06	6.55712
STARD8	-1.43954	8.07538	-12.103	8.94627e-27	2.76759e-23	50.0691
RP13-122B23.8	-1.43952	4.61017	-5.32841	2.2348e-07	2.10046e-06	6.47526
MYBPC2	1.43914	5.581	4.36627	1.86139e-05	0.00010621	2.25344
STARD13	-1.43791	8.6684	-11.0922	1.85452e-23	1.43427e-20	42.5823
HIST1H2BD	1.43693	9.58827	6.19001	2.49394e-09	3.92487e-08	10.8109
SLC1A1	-1.43644	10.4526	-5.46597	1.12619e-07	1.15091e-06	7.13397
SBSPON	-1.43607	7.28389	-6.60405	2.44109e-10	4.92142e-09	13.0629
FAM111B	1.43565	6.66361	5.78684	2.16894e-08	2.68391e-07	8.72081
PC	1.43449	7.28958	7.10069	1.32147e-11	3.70089e-10	15.8961
ZNF331	-1.43366	10.2189	-7.4835	1.27631e-12	4.70843e-11	18.1714
BMP5	-1.4334	9.3263	-4.22618	3.34934e-05	0.000178294	1.69772
TMEM51-AS1	1.4333	5.19497	4.73476	3.70182e-06	2.54243e-05	3.7884
CHI3L1	1.43189	10.4583	3.739	0.000229747	0.000974758	-0.111359
ARHGEF15	-1.4302	7.56594	-11.442	1.34848e-24	1.62229e-21	45.1519
LHFP	-1.42945	11.0137	-8.67356	5.73423e-16	5.11007e-14	25.6943
FAM46B	-1.42941	7.44363	-6.60298	2.4561e-10	4.94302e-09	13.057
CPNE4	1.42836	6.62158	4.0832	6.00707e-05	0.000297076	1.14671
ID3	-1.42769	10.1493	-7.92491	7.87914e-14	4.08188e-12	20.8865
SLC35F3	1.42691	6.36043	5.15704	5.15429e-07	4.40996e-06	5.67335
PLA2G2D	1.4268	3.96644	3.59908	0.000385944	0.0015457	-0.594603
AQP1	-1.42466	11.7893	-4.43126	1.41026e-05	8.26949e-05	2.51652
STEAP1	1.42452	10.0197	4.29806	2.48233e-05	0.00013692	1.98092
ARHGEF16	1.4245	8.54213	10.1317	2.14811e-20	6.0412e-18	35.6691
LOC101927507	1.42445	5.38019	5.15557	5.19086e-07	4.43599e-06	5.66657
TPPP	-1.42409	9.6166	-5.75089	2.61731e-08	3.17879e-07	8.53956
CAV2	-1.42381	11.6975	-7.0977	1.34538e-11	3.75924e-10	15.8786
ABCA9	-1.42267	6.42784	-6.68538	1.52841e-10	3.25765e-09	13.5173
CCR8	1.42178	5.25171	4.88043	1.90227e-06	1.40689e-05	4.42371
TRIM31	1.42131	4.73542	4.1295	4.98035e-05	0.000252634	1.32332
TEX36-AS1	-1.42125	2.96091	-4.36495	1.87186e-05	0.000106672	2.24813
ID1	-1.42098	9.18963	-5.71937	3.08381e-08	3.66721e-07	8.38139
KCNJ8	-1.41949	9.66835	-7.73671	2.61255e-13	1.13604e-11	19.7173
WASF3	-1.41938	9.33748	-7.28774	4.25718e-12	1.35972e-10	16.9983
PRSS35	-1.41912	6.78271	-5.68446	3.69548e-08	4.30246e-07	8.20695
GJB1	1.41861	7.46277	3.74779	0.000222272	0.000946754	-0.0804775
FXYD6	-1.41754	9.95913	-7.79208	1.83923e-13	8.29759e-12	20.0596
GLDN	-1.41722	9.18303	-4.97417	1.22942e-06	9.54573e-06	4.84094
DYDC1	-1.41689	2.82472	-2.9741	0.00323008	0.00987817	-2.54759
C11orf80	1.41636	9.56359	7.4896	1.22886e-12	4.54887e-11	18.2083
SPC25	1.41571	5.9057	4.5678	7.79149e-06	4.9105e-05	3.07993
CMTM2	-1.41544	5.66316	-6.11325	3.79407e-09	5.74952e-08	10.4049
CASS4	-1.41542	6.12163	-7.32429	3.40474e-12	1.1343e-10	17.2158
CLSTN2	-1.41522	7.18341	-4.09906	5.63454e-05	0.000281207	1.20701
NUDT4	-1.41497	5.77285	-7.60428	6.01209e-13	2.41096e-11	18.9049
RAPGEF3	-1.4149	6.36003	-4.99081	1.13704e-06	8.90189e-06	4.91566
AK021977	-1.41478	8.72044	-6.13056	3.45262e-09	5.27639e-08	10.4962
EMP2	-1.41461	12.9875	-7.54501	8.70666e-13	3.34296e-11	18.544
NRK	1.41445	7.40942	3.54293	0.000473175	0.00185191	-0.783864
DMRTA2	1.41428	6.70247	4.50948	1.0056e-05	6.16196e-05	2.83749
CASKIN2	-1.41388	6.92532	-10.005	5.35205e-20	1.39637e-17	34.7749
MYO3B	1.41383	4.45489	3.15982	0.00177598	0.00587157	-2.00287
C11orf88	-1.4135	5.50305	-3.06464	0.00242161	0.00769592	-2.28585
ACTG2	-1.41322	9.84171	-5.00521	1.06254e-06	8.38226e-06	4.9805
TOX2	-1.41318	8.64334	-8.12844	2.11643e-14	1.29102e-12	22.1693
GLS2	1.4123	7.6067	3.80576	0.000178406	0.000779769	0.124969
F2RL1	1.41226	11.7077	7.11512	1.21167e-11	3.43889e-10	15.9805
CENPE	1.41091	6.82646	5.27876	2.85284e-07	2.6144e-06	6.2408
RASGEF1A	1.41077	9.07687	5.52027	8.56317e-08	9.00172e-07	7.39756
LYPD3	1.41049	5.60644	3.61925	0.000358486	0.00144697	-0.525971
BUB1	1.40859	7.57021	5.91178	1.12171e-08	1.49389e-07	9.35727
NCAPG	1.40844	7.81872	5.49022	9.96741e-08	1.02881e-06	7.25144
HMGCLL1	-1.40648	6.80424	-4.24786	3.06121e-05	0.000164738	1.78272
CLIC6	1.40628	12.3171	4.66292	5.11191e-06	3.39462e-05	3.48092
C9orf84	1.40627	6.02922	3.80669	0.000177773	0.000777398	0.128292
MSMB	1.40609	5.72232	2.61557	0.0094572	0.0251932	-3.51187
TDO2	1.40465	8.7539	4.1125	5.3362e-05	0.000268546	1.25827
TMEM204	-1.40459	10.8276	-10.2107	1.21372e-20	3.70185e-18	36.2284
CHRM3	-1.40353	7.32481	-4.90763	1.67706e-06	1.25794e-05	4.5441
ADM5	-1.40251	4.90138	-4.54537	8.59732e-06	5.36682e-05	2.98638
C1orf115	-1.40125	8.41593	-7.95346	6.55966e-14	3.49875e-12	21.0653
DLC1	-1.40067	11.6369	-5.81337	1.88711e-08	2.37537e-07	8.85511
KRT8	1.40049	10.9149	6.59657	2.54798e-10	5.0995e-09	13.0213
FGF11	1.39988	6.93497	6.54788	3.36567e-10	6.57795e-09	12.7513
GJA4	-1.39871	8.15542	-8.17564	1.55618e-14	9.85355e-13	22.4695
PIP5K1B	-1.39859	9.41588	-6.10627	3.94086e-09	5.95114e-08	10.3682
RNF43	1.39739	9.20719	6.74222	1.09948e-10	2.43697e-09	13.8371
DES	-1.39732	6.87688	-6.2123	2.20638e-09	3.52094e-08	10.9294
LOC286068	-1.39675	3.06019	-5.33177	2.19802e-07	2.06948e-06	6.4912
PKHD1	1.39616	6.13497	5.80193	2.00394e-08	2.49686e-07	8.79715
DPEP1	1.39596	5.80346	4.78151	2.99468e-06	2.09822e-05	3.99054
FUT1	-1.39367	7.8224	-7.86982	1.12096e-13	5.39432e-12	20.5425
RP11-333I13.1	-1.3928	2.84157	-4.39963	1.61486e-05	9.33773e-05	2.38807
SELP	-1.39251	9.10649	-7.1868	7.86272e-12	2.32713e-10	16.4012
KIAA1324L	-1.39203	9.59398	-5.46097	1.15486e-07	1.17191e-06	7.1098
LOC153577	-1.39159	6.11596	-9.31272	7.18858e-18	1.05181e-15	29.9774
MANEAL	1.39091	8.14559	7.22243	6.3353e-12	1.90279e-10	16.6114
LIMS2	-1.38963	7.95949	-10.6631	4.45856e-22	2.24535e-19	39.4658
HRASLS	1.38957	7.2413	3.99016	8.71155e-05	0.000412166	0.797026
FHL2	1.38947	10.7971	5.26938	2.987e-07	2.71779e-06	6.19669
LINC00632	-1.3883	3.4934	-4.08772	5.8985e-05	0.000292494	1.16389
FAM83B	1.38722	4.67628	2.57482	0.0106136	0.0278692	-3.6141
EEF1A2	1.38593	5.82047	3.76155	0.000211014	0.000904139	-0.0319359
IGLL3P	1.38423	12.1747	3.28733	0.00115874	0.00404003	-1.61129
CDC25A	1.38234	6.22115	5.30696	2.48385e-07	2.30454e-06	6.37378
NEGR1	-1.38203	8.91018	-4.34493	2.03759e-05	0.000114936	2.16778
PDE2A	-1.38165	7.13573	-6.93596	3.52901e-11	8.84499e-10	14.941
WISP1	1.38159	10.0949	5.173	4.77246e-07	4.1306e-06	5.74714
MS4A2	-1.3814	7.42675	-4.749	3.47094e-06	2.39679e-05	3.84979
SFRP1	-1.38115	7.14694	-5.42776	1.36407e-07	1.35479e-06	6.94969
EP300-AS1	-1.38058	9.1594	-4.64315	5.58276e-06	3.65572e-05	3.39704
COL13A1	-1.38024	9.91826	-7.30154	3.91303e-12	1.26851e-10	17.0803
KIF18B	1.37747	7.89221	6.3088	1.29367e-09	2.17504e-08	11.4463
LOC100506667	-1.37728	3.03071	-4.70204	4.29004e-06	2.90678e-05	3.64786
ONECUT2	1.37707	5.16408	3.4079	0.000764456	0.00280581	-1.22798
PZP	-1.37693	7.13742	-6.20683	2.27379e-09	3.62317e-08	10.9003
DOK5	1.3765	9.28478	5.46249	1.14608e-07	1.16463e-06	7.11714
FPR2	-1.37648	6.07912	-7.13859	1.05198e-11	3.03742e-10	16.1179
ADAMTS16	1.37561	5.1021	3.11747	0.00204053	0.00660504	-2.12974
RHOV	1.37551	5.92685	4.44282	1.34189e-05	7.91787e-05	2.56366
COX7A1	-1.37472	8.31584	-7.52385	9.93261e-13	3.76033e-11	18.4157
GPR160	1.3736	11.6923	6.42316	6.82229e-10	1.23422e-08	12.0663
CCL19	1.3732	9.00817	3.98395	8.92825e-05	0.000420216	0.773939
SHC3	-1.37302	8.98734	-6.58043	2.79472e-10	5.53703e-09	12.9316
CCR4	1.37284	3.95184	4.71337	4.07681e-06	2.77446e-05	3.69644
NTRK3	-1.37261	6.74583	-6.23644	1.93149e-09	3.12371e-08	11.0582
RASL12	-1.37191	8.98483	-8.4408	2.71756e-15	2.15563e-13	24.1738
LOC283177	1.37179	7.727	4.88522	1.86053e-06	1.38026e-05	4.4449
LOC90246	-1.37131	5.13842	-4.09265	5.7823e-05	0.00028772	1.18263
LOC100506098	1.37107	9.23238	6.41562	7.11812e-10	1.27813e-08	12.0251
SKA3	1.37088	7.39064	6.97457	2.80687e-11	7.24466e-10	15.1636
AQP9	-1.37037	7.78057	-4.96998	1.2538e-06	9.71418e-06	4.82216
CAMK2N1	-1.37031	11.7978	-5.83637	1.67201e-08	2.13236e-07	8.9719
PITX1	1.37031	3.55428	3.12511	0.00199027	0.0064665	-2.10697
OR7E14P	1.36963	7.45993	5.88081	1.32212e-08	1.73203e-07	9.19855
LMOD1	-1.36924	8.8738	-5.24751	3.32393e-07	2.99541e-06	6.09411
GPR126	-1.36802	10.665	-6.18965	2.49884e-09	3.92974e-08	10.809
AIM2	1.36709	8.78124	4.44794	1.31264e-05	7.7622e-05	2.58457
FCN1	-1.36682	7.54746	-5.87231	1.38295e-08	1.80083e-07	9.15512
CXCR5	1.36657	4.74228	3.59842	0.000386866	0.00154859	-0.596821
PRIMA1	-1.3656	6.32285	-5.83053	1.72426e-08	2.18749e-07	8.9422
MAD2L1	1.36557	9.5771	5.76436	2.43961e-08	2.97464e-07	8.60737
CTD-2165H16.3	-1.36505	6.74493	-6.22692	2.03561e-09	3.27254e-08	11.0074
NT5E	1.36408	10.6238	5.33521	2.161e-07	2.04352e-06	6.50751
RP11-674P19.2	-1.3638	4.50487	-3.81718	0.000170789	0.000750341	0.165784
FGF14-AS2	-1.36328	7.41529	-7.13331	1.086e-11	3.12051e-10	16.087
TFF1	1.3625	6.90152	2.50224	0.0129896	0.0330852	-3.7924
PBK	1.36249	7.66094	4.41239	1.52913e-05	8.88951e-05	2.43978
ECM2	-1.36208	10.8751	-6.44256	6.11594e-10	1.12048e-08	12.1722
HBEGF	-1.36195	10.0138	-6.46725	5.31974e-10	9.93094e-09	12.3074
ICAM2	-1.36142	10.3731	-8.60426	9.13355e-16	7.91148e-14	25.2393
MAL	-1.36095	9.44882	-5.29719	2.60619e-07	2.40773e-06	6.32761
CDKN3	1.36079	7.41191	5.15148	5.29412e-07	4.50468e-06	5.64769
SULT1C2	1.36028	9.7749	4.39045	1.67937e-05	9.67199e-05	2.35095
C1GALT1	1.35977	10.3482	8.13195	2.06854e-14	1.26538e-12	22.1916
FUT8	1.35959	9.16823	7.65161	4.46764e-13	1.85694e-11	19.1943
C3orf36	-1.35951	3.15258	-4.09481	5.73212e-05	0.000285551	1.19084
ERBB4	-1.35839	7.59814	-3.39571	0.000797716	0.00291603	-1.26731
RPL13AP17	-1.35838	7.25868	-3.99726	8.46977e-05	0.000401696	0.823478
PDE6A	-1.35808	3.55453	-4.12818	5.00715e-05	0.000253815	1.31826
SLC6A13	-1.358	6.70609	-5.63548	4.75728e-08	5.39084e-07	7.96357
ACACB	-1.35771	9.60706	-7.83922	1.36272e-13	6.37556e-12	20.3521
TIMP1	1.357	12.5444	7.505	1.11679e-12	4.16967e-11	18.3014
DNAH12	-1.35427	7.71312	-2.9121	0.00391918	0.0116788	-2.72262
DENND2A	-1.35418	7.53018	-8.98724	6.81196e-17	7.80493e-15	27.7773
CCDC68	-1.35411	9.52723	-5.83618	1.67371e-08	2.13327e-07	8.97092
UBE2C	1.35287	8.58961	5.4651	1.13118e-07	1.15466e-06	7.12973
PCDH12	-1.35234	8.20024	-8.7744	2.90279e-16	2.85727e-14	26.3598
F12	1.35211	6.93427	5.73866	2.78944e-08	3.35585e-07	8.47813
CDC42EP2	-1.35107	6.89909	-7.00579	2.33119e-11	6.16385e-10	15.3441
LOC101928612	-1.35055	6.00394	-7.36897	2.5885e-12	8.88335e-11	17.4827
DBH	-1.34898	4.33841	-5.54975	7.37342e-08	7.90844e-07	7.54155
LOC101928710	1.3483	4.56813	3.49565	0.000560656	0.00214505	-0.941158
LINC01082	-1.34806	3.59718	-4.38972	1.68464e-05	9.69558e-05	2.34797
FBLN5	-1.34787	9.41977	-5.55192	7.29252e-08	7.83331e-07	7.55217
FRY	-1.34728	10.9174	-8.20876	1.25348e-14	8.1514e-13	22.6807
C1orf168	-1.34672	7.76446	-3.39988	0.000786186	0.00287874	-1.25387
DEPDC1-AS1	1.34539	3.36929	4.5468	8.54382e-06	5.34112e-05	2.99232
FAP	1.34509	9.9278	5.86893	1.40795e-08	1.8294e-07	9.13782
DDIT4L	1.34505	8.41403	4.30867	2.37416e-05	0.000131624	2.02308
PCSK9	-1.34488	7.07222	-5.01865	9.97289e-07	7.91936e-06	5.04114
CXorf36	-1.34442	6.61745	-6.70808	1.34032e-10	2.89666e-09	13.6448
CCNO	1.34402	6.68092	4.66857	4.98447e-06	3.31507e-05	3.50496
NEXN	-1.34378	10.0658	-6.82198	6.90378e-11	1.61101e-09	14.289
MAPK11	-1.34356	5.99598	-5.29728	2.60495e-07	2.4076e-06	6.32807
MSRB3	-1.34355	11.9828	-7.13056	1.10415e-11	3.16692e-10	16.0709
CTB-43E15.1	-1.34347	4.89819	-4.68457	4.64001e-06	3.11081e-05	3.57316
GRHL3	1.34251	5.12609	3.90282	0.000122736	0.00055685	0.47524
ANKDD1A	-1.34215	8.25552	-7.62843	5.16759e-13	2.10152e-11	19.0524
CDC6	1.34116	6.4802	5.81865	1.83546e-08	2.31895e-07	8.88189
WDR16	-1.34115	6.97752	-3.10989	0.00209163	0.00675027	-2.15232
EDN1	-1.34051	9.89337	-7.32319	3.42768e-12	1.13779e-10	17.2093
PCSK1N	1.34051	6.96591	4.48348	1.1258e-05	6.79654e-05	2.73028
RGS13	-1.34026	8.04203	-5.16026	5.0748e-07	4.35055e-06	5.68825
POLQ	1.34017	7.4392	5.59927	5.72793e-08	6.34467e-07	7.7847
P2RY14	-1.34002	9.73757	-8.67941	5.5126e-16	4.97398e-14	25.7328
CLEC4M	-1.33925	4.55427	-4.75004	3.45459e-06	2.38778e-05	3.85429
CNN1	-1.33912	8.35327	-5.25021	3.28046e-07	2.95746e-06	6.10674
TMED3	1.3387	11.0201	10.468	1.8661e-21	7.62462e-19	38.0629
MFI2	1.33753	9.03917	5.11863	6.19881e-07	5.20493e-06	5.4965
CLEC12B	-1.33744	3.28974	-3.80228	0.000180783	0.000789446	0.112588
FAR2	-1.33705	8.50383	-6.88043	4.89787e-11	1.18772e-09	14.6225
RADIL	-1.33704	6.83341	-7.95545	6.47624e-14	3.47136e-12	21.0778
WNT2B	-1.337	7.19473	-10.3698	3.82098e-21	1.40243e-18	37.3607
ELTD1	-1.33566	9.69478	-7.29241	4.13745e-12	1.33328e-10	17.0261
EDN2	1.33545	4.95876	3.4991	0.000553784	0.00212251	-0.929732
CCDC102B	-1.33496	9.16921	-6.3615	9.64241e-10	1.66912e-08	11.731
OLFML2A	-1.33461	9.33722	-7.53038	9.53731e-13	3.62971e-11	18.4552
DNAH9	-1.33448	5.60674	-2.9458	0.00352956	0.0106482	-2.62792
GIMAP7	-1.33421	10.1473	-6.92403	3.78699e-11	9.41074e-10	14.8725
TMEM74B	-1.33374	7.09951	-10.0321	4.40273e-20	1.19176e-17	34.9662
FGF10	-1.33353	2.12073	-5.39822	1.58082e-07	1.54759e-06	6.80791
DENND3	-1.33229	9.00464	-10.974	4.47262e-23	3.06041e-20	41.7194
SEMA3D	-1.33226	5.69269	-4.56261	7.9713e-06	5.01652e-05	3.05824
TRIM59	1.33213	8.88518	6.64709	1.90622e-10	3.98063e-09	13.3029
LINC00839	-1.33204	5.54841	-3.98625	8.84719e-05	0.000417399	0.782508
PPARGC1B	-1.33168	8.58961	-7.57098	7.40411e-13	2.87857e-11	18.7019
SLCO4A1	-1.33054	6.62699	-3.46602	0.000622963	0.00235268	-1.03874
C15orf26	-1.32908	3.42297	-3.09599	0.00218827	0.00701999	-2.19352
CTA-250D10.23	1.3287	7.3824	4.50569	1.02231e-05	6.25725e-05	2.82184
LOC101929450	1.32751	2.97853	3.52106	0.000511904	0.00198199	-0.85684
NR2F2-AS1	-1.32727	7.06022	-5.16931	4.85814e-07	4.1947e-06	5.73008
SPIDR	-1.32726	9.47266	-6.10295	4.01279e-09	6.04291e-08	10.3507
LOC101927934	1.3268	4.24075	3.7195	0.000247206	0.00104189	-0.179717
KIAA1024	1.32647	5.41792	4.24722	3.06938e-05	0.000165092	1.7802
PTPRD	-1.32638	9.59754	-5.94158	9.57058e-09	1.29289e-07	9.5106
SYT2	1.32633	5.78475	4.54712	8.53166e-06	5.33506e-05	2.99367
BMP6	-1.32627	7.68558	-6.71989	1.25161e-10	2.72672e-09	13.7112
CXCR1	-1.32528	5.31272	-4.40886	1.55239e-05	9.01102e-05	2.42547
LTB	1.32517	9.75916	6.16965	2.78853e-09	4.35055e-08	10.7028
LRP4	-1.3251	7.89251	-6.01968	6.29673e-09	8.93549e-08	9.91513
CXCL2	-1.32461	11.2026	-4.41748	1.49615e-05	8.71882e-05	2.46046
BCMO1	1.32441	6.30391	4.9286	1.52124e-06	1.15424e-05	4.63729
SPAG5	1.3243	8.31099	6.55413	3.24775e-10	6.3532e-09	12.7859
SOGA1	-1.32312	7.51386	-8.01918	4.29604e-14	2.429e-12	21.4783
CTNNAL1	-1.32294	10.7504	-9.00264	6.12993e-17	7.09859e-15	27.8805
SLC12A8	1.32245	7.68079	4.95055	1.37315e-06	1.05222e-05	4.73521
FAM167A	-1.32235	8.53355	-5.59272	5.9229e-08	6.5439e-07	7.75247
CBFA2T3	-1.32229	8.23807	-8.74274	3.59611e-16	3.46105e-14	26.1504
C5AR1	-1.32172	8.49615	-6.75391	1.02717e-10	2.29549e-09	13.9031
SNCG	1.32072	5.25869	7.04155	1.88338e-11	5.07902e-10	15.5515
CILP2	1.32065	6.56056	5.46623	1.12475e-07	1.15052e-06	7.13521
TRPC3	-1.32048	5.47877	-8.73127	3.88581e-16	3.72035e-14	26.0746
ARHGEF19	1.31984	7.26636	7.90394	9.01218e-14	4.53858e-12	20.7554
ADAMTS9	-1.31959	8.69375	-6.34106	1.08084e-09	1.84733e-08	11.6204
TMEM27	1.31926	7.869	3.57036	0.000428475	0.00169504	-0.69174
LAMA3	-1.31918	8.85693	-4.0449	7.00599e-05	0.000340702	1.00191
MYH2	-1.31915	5.13054	-5.52519	8.35225e-08	8.80994e-07	7.42156
STK31	1.3186	7.91335	4.87942	1.91115e-06	1.41176e-05	4.41926
WDR66	1.31815	8.56645	2.91978	0.00382705	0.0114357	-2.70112
SOX5	-1.31808	8.10435	-7.72313	2.84675e-13	1.2159e-11	19.6336
PDZK1IP1	1.31762	9.54505	4.44413	1.33436e-05	7.87775e-05	2.569
TENC1	-1.31726	8.67092	-8.02591	4.11336e-14	2.3318e-12	21.5207
AKAP14	-1.3172	6.05614	-2.55652	0.0111729	0.0291154	-3.65952
KCNAB1	-1.31671	7.88477	-7.22756	6.14097e-12	1.84955e-10	16.6417
TUBB6	-1.3163	10.9971	-7.87486	1.08546e-13	5.29405e-12	20.5739
CYAT1	1.31437	4.11474	3.46887	0.000616705	0.00233067	-1.0294
FA2H	1.31386	8.34297	5.43528	1.31372e-07	1.31342e-06	6.98585
GLIPR2	-1.3137	10.3313	-9.93946	8.56475e-20	2.10761e-17	34.3144
ARG1	-1.31345	4.01439	-4.77798	3.04319e-06	2.12994e-05	3.97521
ZNF423	-1.31314	9.25889	-5.46439	1.13521e-07	1.15631e-06	7.1263
HYAL2	-1.3126	9.82075	-11.9694	2.47964e-26	5.96629e-23	49.0696
C11orf86	1.31245	4.63867	4.342	2.06302e-05	0.000116159	2.15604
MAP3K8	-1.31225	10.2517	-7.00674	2.31802e-11	6.13651e-10	15.3496
PPM1F	-1.3121	9.69252	-10.7238	2.85064e-22	1.50563e-19	39.9041
MCOLN3	-1.3117	9.16142	-5.33906	2.12022e-07	2.00846e-06	6.52581
ADCYAP1	-1.31148	4.78922	-2.62067	0.00932077	0.0248726	-3.49898
ALS2CR12	-1.31031	5.14403	-4.33656	2.11095e-05	0.000118549	2.13429
KCNE1	-1.31007	5.5111	-3.11386	0.00206472	0.00667635	-2.1405
VPREB3	1.30983	6.14447	4.23861	3.18121e-05	0.000170223	1.74638
CENPU	1.30958	8.88476	5.71089	3.2226e-08	3.80717e-07	8.33895
TFAP2C	1.30873	9.91504	6.26742	1.62758e-09	2.68229e-08	11.224
GRASP	-1.30799	6.37377	-5.82442	1.78061e-08	2.25361e-07	8.91116
GNAT2	-1.3061	3.92978	-4.68813	4.56647e-06	3.06816e-05	3.58838
RPL23AP32	-1.30467	8.71936	-7.83883	1.36609e-13	6.37556e-12	20.3496
GAS1	-1.30442	10.6604	-5.31419	2.39704e-07	2.23356e-06	6.40795
CASP12	-1.3043	5.37348	-5.93709	9.80255e-09	1.32094e-07	9.48746
MKI67	1.30397	7.93649	5.93953	9.6756e-09	1.30545e-07	9.50005
RP11-1L12.3	1.30308	5.4947	3.85416	0.000148186	0.000661505	0.298664
CEMIP	1.30302	10.6044	3.74526	0.000224393	0.000954207	-0.0893451
PPP4R4	-1.30301	5.54163	-4.05605	6.69995e-05	0.000327216	1.04394
ADGB	-1.30251	4.54403	-2.90166	0.00404765	0.0120104	-2.75175
TIFAB	1.30188	5.42852	4.74847	3.47928e-06	2.40178e-05	3.8475
ITLN1	-1.30008	6.06898	-4.157	4.45217e-05	0.000228301	1.42904
TMEM47	-1.30005	11.7596	-7.51154	1.07235e-12	4.01762e-11	18.341
OLFML1	-1.29998	9.4947	-7.27244	4.67344e-12	1.46884e-10	16.9075
FSTL4	1.29981	4.84952	3.3652	0.000886967	0.00320068	-1.36517
GFOD1	-1.29902	8.51012	-10.8287	1.31365e-22	7.48607e-20	40.6634
CDKN2B	-1.29868	9.24286	-4.9374	1.46008e-06	1.11253e-05	4.67652
KIAA1211L	-1.29854	10.2964	-7.61412	5.65267e-13	2.28801e-11	18.965
LAMP5	1.29844	8.74024	5.18196	4.5702e-07	3.98169e-06	5.78866
SIK1	-1.29844	11.6882	-5.17605	4.70248e-07	4.07818e-06	5.7613
RP1-265C24.8	-1.29747	3.11784	-4.28604	2.61058e-05	0.000143119	1.93327
MT1X	-1.29631	11.0052	-6.25799	1.71479e-09	2.81957e-08	11.1734
BCL2L14	1.29551	7.51926	5.59041	5.99325e-08	6.60813e-07	7.7411
SBF2-AS1	1.29471	6.59912	7.18199	8.09463e-12	2.39139e-10	16.3729
PDE8B	-1.29375	7.99752	-6.72269	1.23144e-10	2.68818e-09	13.727
ACMSD	1.29355	4.59871	3.10593	0.00211875	0.00682659	-2.16407
DPY19L2	-1.29293	6.58763	-4.59763	6.83167e-06	4.36658e-05	3.20494
CA14	1.29281	4.52745	4.03474	7.29638e-05	0.000353238	0.963697
CDCA2	1.2927	6.9998	5.5549	7.18299e-08	7.73484e-07	7.56674
LOC100507073	-1.29261	6.81662	-5.55273	7.2624e-08	7.80483e-07	7.55615
PAX9	1.29179	5.93097	3.07988	0.00230546	0.00735809	-2.24107
IYD	1.29172	6.20665	2.62232	0.00927708	0.0247805	-3.49481
GSDMB	1.29166	9.16472	6.73756	1.1296e-10	2.49607e-09	13.8108
PECAM1	-1.29158	12.7444	-9.86783	1.42985e-19	3.22535e-17	33.8125
MSX1	-1.29097	7.23093	-7.89314	9.65729e-14	4.82976e-12	20.6879
CASKIN1	1.29	5.5008	4.4238	1.45616e-05	8.52245e-05	2.48615
PTTG1	1.28955	9.88936	5.61857	5.1888e-08	5.82495e-07	7.87992
GSTA3	-1.28848	5.66985	-3.62382	0.000352521	0.00142449	-0.510362
LOC101929705	1.28797	4.28853	4.1567	4.45746e-05	0.000228465	1.42792
CASC5	1.28772	8.14256	5.88149	1.31735e-08	1.72683e-07	9.20203
BCL6B	-1.28642	7.95469	-10.1538	1.83192e-20	5.28936e-18	35.8251
XPR1	1.28534	11.2223	7.47679	1.3305e-12	4.8669e-11	18.1309
IGFBP6	-1.28533	8.61231	-4.8931	1.79396e-06	1.33591e-05	4.47971
TNFRSF10D	-1.28443	8.85807	-7.92518	7.8655e-14	4.08188e-12	20.8882
CNTNAP3	-1.28413	4.29464	-4.47708	1.15744e-05	6.96039e-05	2.70397
WNT7B	1.28382	5.00838	4.50268	1.03577e-05	6.32356e-05	2.80942
AY927499	-1.28234	4.3961	-4.04595	6.97655e-05	0.000339423	1.00587
RSPO3	-1.28189	8.44332	-4.68069	4.72132e-06	3.15654e-05	3.55661
GJC1	-1.28177	9.67946	-7.31439	3.61736e-12	1.18688e-10	17.1568
KCNB1	-1.28104	6.17437	-8.06181	3.26107e-14	1.89834e-12	21.7473
PTGFR	-1.28071	6.33237	-3.23132	0.00140006	0.00477634	-1.78502
ANKFN1	1.28044	5.22992	3.05271	0.00251626	0.00795816	-2.32075
AKAP12	-1.2804	10.5578	-6.2768	1.54514e-09	2.55778e-08	11.2743
ABHD6	-1.28003	8.28691	-9.16851	1.95609e-17	2.55176e-15	28.9979
ALOX12P2	1.27975	4.41797	3.7968	0.000184601	0.00080417	0.0930473
LOC101928820	1.27865	5.69431	6.14072	3.26648e-09	5.02383e-08	10.5498
CACNA1D	-1.27865	8.01373	-4.78811	2.90595e-06	2.04778e-05	4.01923
EFHB	-1.27843	5.7057	-2.46716	0.0142997	0.0357946	-3.87685
YBX2	1.27837	4.51504	4.67182	4.91253e-06	3.27527e-05	3.5188
RAB38	1.27777	10.2963	6.6207	2.21873e-10	4.52723e-09	13.1556
C4orf22	-1.27764	4.00827	-2.33548	0.0203213	0.0483207	-4.18367
RP11-180N14.1	-1.27762	6.48444	-4.8135	2.58791e-06	1.84832e-05	4.12983
DGCR9	1.27758	5.1772	5.091	7.0742e-07	5.86038e-06	5.36994
KRT222	-1.27745	4.89802	-4.24627	3.0816e-05	0.000165493	1.77644
TMEM246	-1.27714	7.08241	-4.63001	5.91867e-06	3.83854e-05	3.34143
RGS7	1.2762	4.93963	2.92379	0.00377979	0.0113133	-2.68988
EFNA4	1.27529	8.35061	10.0072	5.26866e-20	1.39138e-17	34.7903
HEG1	-1.2749	11.8375	-9.05973	4.14195e-17	5.06746e-15	28.2639
GATA6	-1.27482	11.064	-5.05836	8.26336e-07	6.71205e-06	5.22114
KCTD15	-1.27449	8.3633	-7.89012	9.84584e-14	4.89018e-12	20.6691
SLFN13	1.27425	7.95674	6.36372	9.52338e-10	1.65247e-08	11.743
WDR96	-1.2742	6.65084	-2.64076	0.00880048	0.0236455	-3.44795
TENM2	-1.27395	6.86776	-4.28368	2.63646e-05	0.000144137	1.92394
PTPLA	-1.27321	9.40063	-5.94335	9.48083e-09	1.28317e-07	9.5197
MS4A15	-1.27306	5.92131	-3.63673	0.00033618	0.00136816	-0.466197
LOC729680	-1.27273	8.93163	-6.40303	7.6397e-10	1.35716e-08	11.9566
RSPH4A	-1.27244	5.52622	-3.69186	0.000274096	0.00114167	-0.276017
SLC7A11	1.27134	9.33142	4.33536	2.12172e-05	0.000119062	2.12948
TSHR	1.27112	3.90004	3.347	0.00094457	0.00337759	-1.42317
KCNK1	1.26955	10.8932	5.50949	9.04334e-08	9.44687e-07	7.34506
HGD	1.26904	6.9284	3.86901	0.000139934	0.000627904	0.352332
SLCO1B3	1.2683	4.98814	2.67969	0.00786564	0.0214468	-3.34798
KIAA1324	1.26781	10.1037	2.6515	0.00853293	0.0230457	-3.42049
FGL1	1.26749	7.62568	3.41708	0.000740278	0.00273235	-1.19829
EPB41L5	-1.26731	10.2585	-6.32227	1.20024e-09	2.03219e-08	11.5189
JAZF1-AS1	-1.2672	2.59313	-3.49848	0.000555009	0.00212631	-0.931779
AMER2	-1.26718	4.12811	-3.453	0.000652355	0.00244831	-1.0814
CXCL6	1.26675	7.37886	2.45226	0.0148906	0.0370171	-3.91238
IGFBPL1	1.26618	7.20539	4.0438	7.03675e-05	0.000341891	0.997785
LGR4	1.26568	10.3011	5.42644	1.37311e-07	1.36086e-06	6.94333
EN2	1.26564	5.31323	4.4638	1.22587e-05	7.30292e-05	2.64946
TNNI2	-1.26557	3.75097	-3.37038	0.000871178	0.00314975	-1.3486
HOXA4	-1.26555	6.91312	-7.81599	1.57994e-13	7.20287e-12	20.2078
PRSS16	1.26419	8.8757	6.38004	8.69173e-10	1.52035e-08	11.8316
HOXD1	1.26419	9.95463	3.88765	0.00013019	0.00058759	0.419968
GPR112	-1.2629	2.99972	-4.07337	6.24978e-05	0.000307449	1.10941
SPTBN1	-1.26289	13.0124	-9.66233	6.16756e-19	1.20323e-16	32.3812
HECW2	-1.26223	9.8057	-7.40339	2.09439e-12	7.29515e-11	17.6889
RP11-690I21.2	-1.2617	6.60801	-5.61242	5.35477e-08	5.98645e-07	7.84959
MMP10	1.26115	7.04105	3.21385	0.00148439	0.00501867	-1.83866
P4HA3	1.26077	7.3274	4.94376	1.4174e-06	1.08229e-05	4.70488
MAST1	1.26071	4.20549	3.99742	8.46463e-05	0.000401696	0.824048
GALE	1.26055	9.47889	8.0576	3.35121e-14	1.94039e-12	21.7207
CTSW	-1.26043	5.17167	-3.22489	0.0014306	0.00486718	-1.80482
LOC200830	-1.25951	4.35803	-5.27311	2.93292e-07	2.67985e-06	6.21422
NEBL	-1.25918	11.3671	-6.44331	6.09017e-10	1.11765e-08	12.1763
RYR2	-1.25902	6.97756	-5.64413	4.55019e-08	5.17784e-07	8.00645
HIST1H2BE	1.25878	7.38568	5.46521	1.13054e-07	1.15466e-06	7.13027
KIF11	1.25739	8.61338	5.52715	8.26992e-08	8.75513e-07	7.4311
LINC00551	-1.25579	5.38379	-3.06209	0.00244153	0.00774844	-2.29331
NTRK2	-1.25453	6.63617	-4.71318	4.08038e-06	2.77602e-05	3.6956
TXNDC17	1.25441	11.1927	8.61778	8.34197e-16	7.25484e-14	25.3279
CPEB1	-1.25377	6.54287	-4.34965	1.99733e-05	0.000112959	2.18668
MS4A7	-1.25191	11.8023	-7.18039	8.17361e-12	2.40816e-10	16.3635
MRC1	-1.25172	12.3506	-5.49184	9.88625e-08	1.02189e-06	7.25931
RAMP2	-1.25158	6.13485	-8.35019	4.94991e-15	3.6709e-13	23.5881
CLRN3	1.25104	5.30106	3.29142	0.0011427	0.00399437	-1.59847
PTN	-1.25092	9.05637	-4.6695	4.96374e-06	3.30534e-05	3.50893
HINT3	-1.25072	9.96028	-5.43237	1.333e-07	1.33024e-06	6.97184
CD160	-1.24891	6.03577	-5.7279	2.95011e-08	3.53344e-07	8.42413
ZNF781	-1.24886	5.50929	-8.15576	1.77154e-14	1.10555e-12	22.3429
TNFRSF21	1.24878	11.8077	7.00806	2.29991e-11	6.09604e-10	15.3572
IGLV6-57	1.24818	3.75586	2.66886	0.00811629	0.0220497	-3.37593
FOXF2	-1.24801	9.90463	-6.46625	5.34995e-10	9.96158e-09	12.3019
PAX5	1.24781	7.67106	3.63212	0.000341931	0.00138713	-0.481982
CYP7A1	-1.24763	2.97485	-3.32046	0.0010348	0.00365853	-1.5072
ACE	-1.24727	8.2569	-5.57365	6.5285e-08	7.10069e-07	7.65872
PAK6	1.24639	8.60841	7.23396	5.90687e-12	1.7865e-10	16.6795
EPHB2	1.24582	7.66723	6.44266	6.11234e-10	1.12048e-08	12.1728
SNTN	-1.24516	6.61117	-2.56247	0.0109881	0.0287064	-3.64478
MOGAT1	-1.24491	4.7615	-4.78578	2.93696e-06	2.06359e-05	4.0091
KRT81	1.2448	4.91195	2.82078	0.0051807	0.0148653	-2.97415
KCNK12	1.24326	4.03437	3.1857	0.00163027	0.00544116	-1.92454
PLA2G7	1.24231	9.39918	5.20505	4.08668e-07	3.60624e-06	5.89591
LILRA1	-1.24162	6.28295	-7.72865	2.74911e-13	1.18354e-11	19.6677
LINC00858	1.24021	4.32415	3.28575	0.00116498	0.00405916	-1.61622
ADAMTS9-AS2	-1.23957	7.61384	-4.38373	1.72819e-05	9.91362e-05	2.32379
CFL2	-1.23926	10.5693	-10.4628	1.93764e-21	7.7703e-19	38.0261
LOC101929224	1.23899	3.52858	3.7042	0.00026176	0.00109679	-0.233079
OTOGL	-1.23874	4.05368	-4.2009	3.71807e-05	0.00019481	1.59909
GPR115	1.23742	4.86506	2.59993	0.00988716	0.0261654	-3.55131
SLC11A1	-1.23734	7.44493	-6.08016	4.54135e-09	6.73121e-08	10.2311
GRHL1	1.23682	10.4769	5.24374	3.38571e-07	3.04222e-06	6.07644
FGFR2	-1.23643	10.6492	-5.54057	7.72559e-08	8.24126e-07	7.49663
FABP5	-1.23639	11.8104	-6.09825	4.11647e-09	6.17756e-08	10.3261
GNLY	-1.23598	6.56235	-3.48457	0.000583236	0.00222124	-0.977734
HIST1H2BM	1.2358	4.21243	5.02861	9.51434e-07	7.5831e-06	5.08619
SCUBE3	1.23548	8.67965	4.09944	5.62582e-05	0.000280865	1.20847
ODF3L1	-1.23513	4.65608	-3.87434	0.000137078	0.000616367	0.371651
SORD	1.23432	9.26914	7.06889	1.5992e-11	4.39475e-10	15.7106
LOC643733	-1.23345	8.51216	-7.73151	2.69992e-13	1.16933e-11	19.6853
PPAP2B	-1.23178	11.6084	-8.4238	3.04185e-15	2.38097e-13	24.0637
GYPE	-1.23155	4.18957	-4.73156	3.75574e-06	2.57538e-05	3.77461
CELF5	1.23101	6.72408	3.84799	0.00015175	0.000675191	0.276405
CDT1	1.23092	6.3511	4.32539	2.21286e-05	0.000123631	2.08966
ADRB2	-1.23016	9.89301	-5.31131	2.43131e-07	2.2616e-06	6.39431
KCNK17	-1.23004	8.01593	-5.57492	6.48664e-08	7.07316e-07	7.66491
REEP6	1.23004	7.10638	5.15204	5.27996e-07	4.4944e-06	5.65026
SH3BP5	-1.23004	12.3818	-8.32203	5.96e-15	4.331e-13	23.4067
FAM19A2	-1.22997	5.42695	-4.32403	2.22553e-05	0.000124261	2.08426
HOOK1	1.22994	10.966	8.29109	7.30565e-15	5.18701e-13	23.2079
RAB26	1.22954	6.90726	8.24033	1.01943e-14	6.92028e-13	22.8825
CDK1	1.22849	10.4614	5.46818	1.11377e-07	1.14036e-06	7.14465
VGLL3	-1.22798	10.4622	-5.4485	1.22946e-07	1.23833e-06	7.04959
LIMCH1	-1.22772	12.4963	-6.61073	2.34932e-10	4.76353e-09	13.1001
MYL9	-1.22704	10.1179	-6.31342	1.2608e-09	2.12637e-08	11.4712
RORB	-1.22686	7.42764	-3.86308	0.000143177	0.000641525	0.33087
BMP8A	1.22657	5.47408	3.50955	0.000533471	0.00205777	-0.895099
HIST1H2BJ	1.22599	3.36356	3.87339	0.000137582	0.000618248	0.368213
HK3	-1.22599	7.48448	-3.94761	0.000103026	0.000477023	0.639472
FGR	-1.22515	9.16252	-7.24596	5.49122e-12	1.68431e-10	16.7505
RASSF9	-1.2238	7.9527	-4.19163	3.86272e-05	0.00020156	1.56306
FOXO6	1.22307	8.49111	4.70078	4.3144e-06	2.92146e-05	3.64247
MIR663AHG	1.22295	4.42151	2.34623	0.0197573	0.0471817	-4.15922
ZNF280B	1.22227	7.73427	5.10618	6.57943e-07	5.48201e-06	5.4394
QPRT	1.22218	8.63374	3.73429	0.000233852	0.000990428	-0.12789
LOC101928100	1.22199	6.11926	5.12574	5.99093e-07	5.04016e-06	5.52918
DNASE2B	-1.22193	5.32955	-2.95944	0.00338222	0.0102651	-2.5893
STX1A	1.22191	7.01031	6.20417	2.30724e-09	3.67108e-08	10.8862
BC053951	1.22119	4.42539	4.48166	1.13471e-05	6.8408e-05	2.7228
PODXL	-1.2205	10.9466	-10.322	5.41121e-21	1.89e-18	37.0198
ITIH3	-1.22024	6.62606	-5.24644	3.34137e-07	3.00862e-06	6.08909
FAM43A	-1.21938	9.17728	-7.49461	1.19127e-12	4.42487e-11	18.2385
RUNX1T1	-1.21676	9.78043	-6.19121	2.47747e-09	3.90748e-08	10.8173
LGI2	1.21669	4.41846	4.00856	8.09853e-05	0.000386371	0.865609
P2RX1	-1.21618	6.22398	-5.5185	8.64021e-08	9.0783e-07	7.38894
CYP7B1	1.21561	7.17421	5.75221	2.59931e-08	3.1587e-07	8.54621
TRIM63	-1.21408	4.89844	-3.66363	0.000304398	0.00125444	-0.373731
HEYL	-1.21396	8.94645	-9.0994	3.15191e-17	3.9683e-15	28.5311
EML1	-1.21379	9.05603	-9.49517	2.00556e-18	3.39301e-16	31.2268
ANXA9	1.2131	5.8995	4.36367	1.88207e-05	0.000107197	2.24298
SNCA	-1.21307	7.95054	-6.45035	5.85295e-10	1.07685e-08	12.2148
ZNF750	1.21254	8.14436	2.95134	0.00346899	0.0104903	-2.61224
ITGA1	-1.21252	10.3271	-7.68282	3.67108e-13	1.53766e-11	19.3857
MKX	-1.21197	5.57423	-3.38866	0.000817571	0.00298106	-1.29001
MSR1	-1.21095	9.8567	-6.17793	2.66471e-09	4.16638e-08	10.7468
STARD9	-1.21091	7.51586	-9.85244	1.59594e-19	3.5629e-17	33.7049
NHSL1	-1.2108	9.66407	-5.58337	6.21263e-08	6.82223e-07	7.70648
IL36G	1.21041	4.93023	3.83385	0.00016022	0.000708655	0.225558
LMO2	-1.21023	10.2231	-9.22306	1.34065e-17	1.82589e-15	29.3675
RHBDL1	1.21015	3.26732	3.42049	0.000731478	0.00270402	-1.18725
CHGB	1.20978	6.1242	2.56735	0.0108388	0.0283813	-3.63268
LY6E	1.2094	9.83421	5.09456	6.95485e-07	5.76818e-06	5.38624
LRRC18	-1.20899	6.32502	-4.45083	1.29639e-05	7.68081e-05	2.59638
SLC9A7	1.20897	9.30853	8.08644	2.78011e-14	1.6494e-12	21.903
OTUD7A	-1.20781	5.09649	-4.43546	1.38506e-05	8.139e-05	2.53362
DUOXA1	-1.20747	7.20449	-4.29299	2.53574e-05	0.000139582	1.96078
IL17D	-1.20723	7.0493	-6.65108	1.8629e-10	3.90147e-09	13.3252
SIGLEC16	-1.207	4.59093	-3.5409	0.000476652	0.0018635	-0.790658
TMEM177	1.20678	8.23462	8.88106	1.40691e-16	1.49347e-14	27.068
HHLA2	1.20607	5.78639	2.54146	0.0116526	0.030137	-3.69665
SERPINB2	-1.20602	4.13679	-2.78559	0.00575815	0.0162891	-3.06906
VSTM2L	1.20508	7.33039	3.47443	0.000604645	0.0022935	-1.01111
LOC285181	-1.20488	5.76532	-7.27519	4.59594e-12	1.4508e-10	16.9238
SMPDL3B	1.20327	7.6777	7.72954	2.7337e-13	1.17925e-11	19.6731
FGF18	-1.20294	8.71622	-4.88347	1.87571e-06	1.38964e-05	4.43714
SLC39A11	1.20282	9.68142	8.64279	7.05227e-16	6.2013e-14	25.492
COL4A6	-1.2024	7.1448	-3.82004	0.000168926	0.000742913	0.176042
DIO2	1.20157	8.77302	3.35569	0.000916626	0.0032907	-1.39549
CTNND2	-1.20138	5.30233	-4.18568	3.95829e-05	0.00020581	1.53999
CYP4F12	-1.20137	7.14057	-3.60806	0.00037348	0.00150078	-0.56408
PTCH1	-1.2013	10.776	-5.05163	8.5316e-07	6.89373e-06	5.19055
PLEKHG4B	1.2009	6.67186	4.42299	1.46122e-05	8.54952e-05	2.48285
NRIP3	1.2005	8.31924	3.8088	0.000176341	0.000771604	0.135856
NFIA	-1.20013	11.2932	-5.95879	8.72983e-09	1.19346e-07	9.59942
TEX9	1.19977	7.66838	4.41974	1.48175e-05	8.64885e-05	2.46963
RP11-736K20.5	-1.19908	5.12936	-4.01942	7.7559e-05	0.000372881	0.906254
RP11-320H14.1	-1.19895	2.46823	-3.27663	0.00120161	0.00417066	-1.64467
CNRIP1	-1.19886	10.3286	-7.35479	2.82397e-12	9.63041e-11	17.3979
C5orf46	1.19745	3.99566	3.22115	0.0014486	0.00491375	-1.81628
MACC1	1.19697	9.23904	4.6172	6.26484e-06	4.03765e-05	3.28734
SOX2	1.19571	8.6345	2.63792	0.00887241	0.0238228	-3.45519
ZDHHC9	1.19474	10.2979	6.995	2.48588e-11	6.51715e-10	15.2816
KCNQ5	1.19462	6.85997	3.61212	0.000367977	0.00148142	-0.550277
ARHGEF10	-1.19363	10.088	-9.66019	6.26176e-19	1.2107e-16	32.3664
RP11-742B18.1	1.19253	2.30612	3.5312	0.000493595	0.00192245	-0.823062
NALCN-AS1	-1.1918	3.89076	-4.12853	5.00005e-05	0.000253515	1.3196
TMCC3	-1.19143	9.50062	-6.88014	4.90633e-11	1.18844e-09	14.6208
RGS22	-1.19064	6.67723	-3.79978	0.000182518	0.000796217	0.103659
RGS2	-1.1906	12.7711	-5.89948	1.19744e-08	1.58306e-07	9.29418
TNFSF11	1.18999	5.92354	3.56451	0.000437665	0.00172603	-0.711448
GFPT1	1.18876	11.7583	8.94886	8.85843e-17	9.88811e-15	27.5204
PVRL4	1.18871	7.49519	7.64438	4.67534e-13	1.92847e-11	19.15
AP1M2	1.18861	8.91556	6.44534	6.02074e-10	1.10585e-08	12.1874
RP11-199F11.2	1.18842	8.19017	7.33417	3.20474e-12	1.07262e-10	17.2747
AHNAK	-1.18828	12.1893	-8.12394	2.17929e-14	1.32563e-12	22.1407
CNKSR2	-1.18777	7.52874	-4.60665	6.56445e-06	4.21194e-05	3.2429
BCL11A	1.18741	8.69628	4.87156	1.98185e-06	1.45828e-05	4.38456
NKD1	-1.18736	7.21263	-5.88319	1.30554e-08	1.71342e-07	9.21073
SFTA1P	-1.18701	8.41589	-2.98488	0.00312225	0.00959449	-2.5168
DSG2	1.18698	11.9108	6.01797	6.35511e-09	8.97131e-08	9.90621
C10orf107	-1.18654	5.34418	-3.6046	0.000378242	0.00151851	-0.57586
CACNB2	-1.18644	6.25671	-4.16299	4.34442e-05	0.000223411	1.45215
GALNT3	1.18643	11.861	6.19331	2.44918e-09	3.86699e-08	10.8284
B3GALNT1	-1.18642	9.2852	-7.45113	1.55969e-12	5.62919e-11	17.976
SLC10A4	-1.1858	5.35816	-2.48592	0.0135852	0.0343315	-3.83183
FGF12	-1.18578	5.06468	-5.09006	7.10604e-07	5.88007e-06	5.36564
KIF23	1.18574	7.2228	4.47293	1.17843e-05	7.06505e-05	2.68691
RAB25	1.18535	10.6531	5.99955	7.01678e-09	9.7968e-08	9.81049
HSPB8	-1.18456	10.7875	-5.56828	6.70974e-08	7.27558e-07	7.63235
MT1E	-1.18344	11.1252	-5.71347	3.17974e-08	3.76475e-07	8.35185
GZMB	-1.1834	8.33748	-3.69977	0.000266134	0.001113	-0.248531
ZEB2	-1.18315	10.1602	-7.91537	8.37581e-14	4.30827e-12	20.8268
HTR3A	1.18277	6.42967	4.2567	2.95072e-05	0.000159227	1.81747
FMO9P	1.18248	2.30897	3.33575	0.000981868	0.00349595	-1.45885
SLC9A2	1.18243	4.15112	2.85124	0.00472393	0.0137127	-2.8911
SPP2	1.18142	5.58049	3.72537	0.000241822	0.00102099	-0.159171
SPRYD7	-1.18128	7.59446	-9.62584	7.98408e-19	1.48534e-16	32.1285
MCHR1	1.18099	4.60282	3.38301	0.000833793	0.00303153	-1.30814
PGR	-1.18093	8.41955	-4.75581	3.36552e-06	2.33121e-05	3.8792
NR5A2	-1.18065	7.98365	-6.0861	4.39719e-09	6.54891e-08	10.2623
EGFL7	-1.17971	7.24676	-6.74117	1.10616e-10	2.44677e-09	13.8312
COL5A1	1.17935	11.3876	5.18931	4.41051e-07	3.85897e-06	5.82277
PPP1R16B	-1.17911	8.79795	-5.69688	3.46552e-08	4.06973e-07	8.26889
ROPN1L	-1.17834	5.96233	-2.38043	0.0180533	0.043676	-4.08074
FANCI	1.17827	8.72832	5.74833	2.65247e-08	3.2089e-07	8.52668
CCNE1	1.17774	7.65254	4.90216	1.72014e-06	1.2858e-05	4.51986
FRMD4A	-1.17774	9.74941	-8.82515	2.05775e-16	2.10192e-14	26.6962
ADTRP	-1.17756	8.30854	-4.69572	4.41354e-06	2.97986e-05	3.62082
IGHV5-78	1.1774	4.12517	3.61025	0.000370498	0.00149018	-0.556626
KIAA0040	-1.17704	8.4776	-9.42263	3.33616e-18	5.27332e-16	30.7287
TPBG	1.17635	11.5408	6.37303	9.03974e-10	1.57613e-08	11.7935
TCEAL7	-1.1763	8.03014	-6.00325	6.87861e-09	9.62872e-08	9.82971
MFSD4	1.1763	10.9311	3.22634	0.00142364	0.0048458	-1.80035
PCSK2	-1.17533	4.99012	-3.12813	0.00197076	0.0064166	-2.09798
SLC39A4	1.17515	8.91215	5.34402	2.06887e-07	1.9667e-06	6.54936
TBXA2R	-1.17461	6.69486	-7.76127	2.23632e-13	9.82676e-12	19.869
RANBP3L	-1.17457	2.71196	-3.68091	0.000285495	0.00118528	-0.313998
MAFF	-1.17382	12.2502	-6.74252	1.09751e-10	2.43509e-09	13.8388
FAM83F	1.17314	6.18878	4.9087	1.6687e-06	1.2521e-05	4.54888
EMB	1.17307	11.8161	7.05119	1.77792e-11	4.81864e-10	15.6075
SOX18	-1.17278	5.96339	-6.35538	9.97802e-10	1.72097e-08	11.6979
CDCA5	1.17242	7.63963	6.27758	1.53852e-09	2.5491e-08	11.2785
DBNDD1	1.17209	6.6971	5.96015	8.66656e-09	1.18556e-07	9.60645
RNF165	-1.17203	5.75764	-4.68683	4.59321e-06	3.08326e-05	3.58281
RCC1	1.172	8.53187	9.47838	2.25657e-18	3.70197e-16	31.1114
TRDV3	-1.17189	6.5577	-5.1825	4.55834e-07	3.97387e-06	5.79115
PALD1	-1.17162	8.62095	-8.21801	1.17989e-14	7.71917e-13	22.7398
MT1HL1	-1.17119	10.4373	-6.0663	4.89536e-09	7.16277e-08	10.1585
OLR1	-1.17117	8.78172	-5.15977	5.08697e-07	4.35926e-06	5.68595
ARG2	1.17035	7.80635	4.71636	4.02227e-06	2.73993e-05	3.70927
SERPINB4	1.1695	3.65271	2.4766	0.0139361	0.0350466	-3.85424
LOC100506725	-1.16929	5.98151	-4.83108	2.38761e-06	1.72288e-05	4.20671
NDRG2	-1.16893	9.54632	-6.93698	3.50778e-11	8.80196e-10	14.9469
ARAP3	-1.16825	8.58667	-10.2322	1.03832e-20	3.25867e-18	36.3813
SSR4	1.16764	12.7809	9.91499	1.02051e-19	2.43128e-17	34.1428
FAM101B	-1.16763	10.9477	-7.77488	2.05141e-13	9.10313e-12	19.9531
ROBO2	-1.16744	9.23707	-3.02679	0.00273373	0.00855351	-2.39614
DOCK4	-1.16738	11.6276	-8.85099	1.72637e-16	1.80602e-14	26.8679
LOC101927709	-1.16652	1.675	-2.70938	0.00721379	0.0198595	-3.2708
SULT1C4	-1.16598	5.52502	-6.82959	6.60284e-11	1.54863e-09	14.3323
DNAJB4	-1.16589	10.2529	-8.03996	3.75622e-14	2.1462e-12	21.6093
TMPRSS13	1.16577	6.58838	4.0674	6.4015e-05	0.000313914	1.08683
KLHL41	-1.16577	5.97719	-5.67586	3.8636e-08	4.46697e-07	8.16407
LOC340178	1.16577	3.66545	4.60109	6.72789e-06	4.30661e-05	3.2195
KIT	-1.16561	10.8179	-5.17997	4.61443e-07	4.01307e-06	5.77943
CTD-2021H9.3	1.16501	3.93896	3.9178	0.000115776	0.00052904	0.529992
LIMD1	-1.16463	10.2355	-7.30943	3.72875e-12	1.22157e-10	17.1273
NPR3	-1.16457	10.4006	-4.89735	1.75893e-06	1.31253e-05	4.49855
RP11-480A16.1	1.1638	7.45488	8.17636	1.54887e-14	9.83603e-13	22.4741
HLA-DOB	1.16334	8.57305	5.27384	2.92239e-07	2.67361e-06	6.21768
SLCO4C1	-1.16273	9.10057	-3.46162	0.000632753	0.00238274	-1.05317
WISP3	1.16272	4.41678	3.20071	0.00155094	0.00521804	-1.87885
LOC400958	1.16188	3.62188	3.82191	0.000167726	0.000737932	0.182716
C1QTNF1-AS1	-1.16144	4.09776	-4.56189	7.99655e-06	5.03095e-05	3.05523
LEPREL1	-1.16133	9.89089	-3.58255	0.000409904	0.0016314	-0.650578
PMAIP1	1.16052	9.71911	4.22728	3.33418e-05	0.000177662	1.70201
LIMD2	1.16043	4.04155	3.83173	0.000161533	0.000713585	0.217923
LINC00607	-1.16027	6.1613	-6.07602	4.64445e-09	6.86054e-08	10.2094
RP11-143I21.1	1.16015	2.78524	3.14365	0.00187302	0.00614177	-2.05151
SOBP	-1.16011	10.0457	-5.5801	6.31738e-08	6.91622e-07	7.69037
CD180	1.16011	7.5121	5.88284	1.30792e-08	1.71551e-07	9.20897
LOC101928161	-1.1601	2.94212	-4.42748	1.43337e-05	8.39587e-05	2.50111
ESPL1	1.15988	7.9537	5.5271	8.27199e-08	8.75513e-07	7.43086
C3orf14	1.15956	10.3558	7.30412	3.85169e-12	1.25372e-10	17.0957
RYR3	-1.15934	5.71334	-4.55157	8.36673e-06	5.24404e-05	3.01222
SLC5A7	-1.15864	3.87678	-3.12636	0.00198219	0.00644568	-2.10326
CA2	-1.1577	10.0064	-3.61749	0.000360805	0.00145552	-0.53197
CXCL3	-1.15755	8.17696	-4.22643	3.34584e-05	0.000178151	1.69871
KREMEN2	1.15749	4.404	4.51892	9.6508e-06	5.93547e-05	2.87656
RP11-1152H14.1	1.1566	4.722	4.18938	3.89861e-05	0.00020309	1.55432
COL6A5	-1.15612	7.79899	-4.0074	8.13586e-05	0.000387725	0.861286
LRG1	1.15599	8.82751	5.50855	9.08604e-08	9.48232e-07	7.34052
TFAP2D	1.1558	5.06878	2.85419	0.00468155	0.0136098	-2.88298
ILDR1	1.1554	9.03113	6.03277	5.86796e-09	8.42086e-08	9.9833
ABCG2	-1.15487	8.4777	-6.25051	1.78713e-09	2.92078e-08	11.1334
RP5-855D21.1	-1.1546	4.67638	-3.09692	0.00218165	0.00700114	-2.19076
LOC100129175	1.15459	3.97	4.01875	7.77684e-05	0.000373492	0.903719
FBXO16	1.15445	7.05764	7.67272	3.91229e-13	1.63238e-11	19.3237
DAPK2	-1.15444	7.66577	-6.40672	7.48324e-10	1.33155e-08	11.9766
RBMS3	-1.15437	11.3993	-5.89411	1.23211e-08	1.62492e-07	9.26663
TENM4	1.15378	7.79662	5.33355	2.17878e-07	2.05421e-06	6.49964
RECQL4	1.15296	6.92781	5.96982	8.22953e-09	1.13149e-07	9.65644
MAP2	-1.15286	9.81644	-4.68344	4.66346e-06	3.12364e-05	3.56836
CRLF1	1.15277	7.84704	3.37564	0.000855434	0.00310032	-1.33178
LOC729083	-1.15274	2.76023	-3.52015	0.000513591	0.00198746	-0.859892
TMEM232	-1.15266	4.89413	-3.46054	0.000635186	0.0023905	-1.05672
SYDE2	-1.15244	6.50242	-4.28708	2.59923e-05	0.000142605	1.93739
EZH2	1.15142	8.96298	5.61966	5.15981e-08	5.79842e-07	7.88532
PRSS12	-1.15114	8.21695	-2.80699	0.00540039	0.0153977	-3.01148
CD34	-1.15031	8.24509	-7.93461	7.40381e-14	3.88207e-12	20.9472
BLNK	1.14992	10.1343	6.86523	5.35615e-11	1.28573e-09	14.5356
HIST1H3F	1.14949	3.74501	3.88759	0.000130222	0.000587611	0.419738
RP11-127B20.2	-1.1484	7.65653	-6.10736	3.91765e-09	5.92021e-08	10.3739
XXbac-B476C20.9	1.14812	4.40382	3.89106	0.000128479	0.000580353	0.432366
PPEF1	1.14739	5.33786	3.4759	0.000601501	0.00228278	-1.00629
SEMA3F	-1.14675	9.76749	-6.19038	2.48882e-09	3.91967e-08	10.8129
S100A4	-1.14597	11.176	-5.65834	4.22914e-08	4.84974e-07	8.07695
SNRK	-1.14529	11.9623	-9.64049	7.1985e-19	1.3674e-16	32.2299
RP4-575N6.5	-1.14391	5.47983	-7.84277	1.33219e-13	6.28511e-12	20.3741
KLHDC7A	1.14378	8.04302	4.30099	2.452e-05	0.000135558	1.99255
LOC100294362	-1.14365	3.96169	-4.24841	3.05425e-05	0.000164404	1.78487
PRKCE	-1.14302	8.54487	-10.0691	3.37454e-20	9.36869e-18	35.2267
FBXO17	-1.14301	7.27127	-4.50497	1.0255e-05	6.27263e-05	2.81889
ERO1L	1.14214	12.0343	7.70007	3.29278e-13	1.3954e-11	19.4917
GZMH	-1.14165	7.7361	-4.54068	8.77559e-06	5.45922e-05	2.96688
GJA5	-1.14058	9.75172	-5.13438	5.74778e-07	4.85067e-06	5.56889
AC068039.4	-1.14001	6.07692	-6.52424	3.85071e-10	7.39247e-09	12.6208
LINC00597	-1.13997	7.80127	-6.46938	5.256e-10	9.82043e-09	12.3191
TTC22	1.13985	9.36457	6.41386	7.18865e-10	1.28866e-08	12.0156
PHLDB2	-1.13981	11.7221	-6.92318	3.80614e-11	9.44123e-10	14.8676
PKIG	-1.13976	10.5136	-8.07313	3.0306e-14	1.77852e-12	21.8188
RPL39L	1.13957	7.04317	4.60038	6.74922e-06	4.31771e-05	3.21649
C6	-1.13926	7.14609	-2.78884	0.00570252	0.0161492	-3.06035
LINC01088	-1.13903	5.53845	-2.62824	0.00912168	0.0244165	-3.4798
PCP4L1	1.13889	7.98477	3.05803	0.00247367	0.00784294	-2.30521
MIF	1.13818	11.3782	7.83393	1.40939e-13	6.52377e-12	20.3192
CCIN	-1.13786	2.99572	-5.03001	9.45159e-07	7.5442e-06	5.09253
PEG3	-1.13773	9.31245	-4.76803	3.18389e-06	2.21838e-05	3.9321
CMKLR1	-1.13771	8.29972	-5.02325	9.75841e-07	7.75765e-06	5.06195
EOGT	-1.13715	9.76833	-9.01268	5.72208e-17	6.69792e-15	27.9478
KCNA5	-1.13707	6.50719	-3.70084	0.000265066	0.00110918	-0.244782
TMEM139	-1.13684	7.85788	-3.15588	0.00179917	0.00593647	-2.01473
CXorf57	-1.13672	8.1025	-5.59067	5.98526e-08	6.60269e-07	7.74238
PRSS3P2	1.13648	6.45897	3.67895	0.000287581	0.00119302	-0.320779
BMP2	-1.13636	10.0211	-4.21642	3.48735e-05	0.000184417	1.65958
HN1L	1.13447	12.3251	8.29417	7.1594e-15	5.13364e-13	23.2276
EFEMP1	-1.13365	12.8278	-5.95029	9.13583e-09	1.24191e-07	9.5555
MT1H	-1.1329	10.3582	-6.10938	3.8748e-09	5.85955e-08	10.3846
DYNLRB2	-1.13102	6.72776	-2.38679	0.0177513	0.0430415	-4.06603
COL24A1	1.13099	6.68325	4.76492	3.22928e-06	2.24422e-05	3.91861
LINC00467	1.13092	8.95071	8.36923	4.36514e-15	3.25955e-13	23.7109
ZNF837	1.13056	4.76616	3.93322	0.000109007	0.00050139	0.586513
IL18RAP	-1.12943	7.71454	-5.76633	2.41466e-08	2.94921e-07	8.61728
LOC100422737	1.12939	4.51627	3.40014	0.000785468	0.00287708	-1.25302
CREM	-1.1278	10.6298	-6.56179	3.10886e-10	6.10979e-09	12.8283
RASL10A	-1.12721	4.68472	-3.94362	0.000104653	0.000483522	0.624765
FABP7	1.12698	5.21388	3.55234	0.000457372	0.00179395	-0.752338
DCDC2	-1.12646	7.26808	-3.79178	0.000188158	0.000817037	0.0752018
SYNE4	1.12641	7.64203	4.24927	3.04333e-05	0.000163857	1.78826
PLD5	1.1264	6.72575	2.55723	0.0111506	0.0290714	-3.65776
DSERG1	-1.12562	8.35282	-5.39429	1.61207e-07	1.57321e-06	6.78909
MCC	-1.12557	10.1753	-7.87359	1.09432e-13	5.32529e-12	20.566
PID1	-1.12556	10.0861	-5.41966	1.42048e-07	1.40203e-06	6.91073
CRISPLD2	-1.12508	11.5171	-6.58516	2.72013e-10	5.40406e-09	12.9579
MRGPRF	-1.12507	9.13952	-5.7907	2.1255e-08	2.63845e-07	8.74033
COL4A3	-1.12504	10.4406	-3.34176	0.000961762	0.00343282	-1.43979
PPAPDC1B	1.12503	11.1445	7.3024	3.89246e-12	1.26374e-10	17.0855
NLRC4	-1.12483	7.42174	-6.58776	2.67997e-10	5.33899e-09	12.9723
MICU3	-1.12351	9.28719	-5.7368	2.81671e-08	3.38677e-07	8.46875
DAGLA	1.12301	4.50349	3.6407	0.000331303	0.00134983	-0.452595
PTGDR	-1.12266	6.53856	-4.42294	1.46157e-05	8.54952e-05	2.48263
IGLJ3	1.12248	9.36447	3.2954	0.00112733	0.00394957	-1.58601
DDX43	-1.12187	6.06	-2.64575	0.00867522	0.0233601	-3.4352
NR2E1	1.12184	3.28324	2.89957	0.00407386	0.0120766	-2.75758
BTBD18	-1.12178	5.79208	-5.48207	1.03854e-07	1.06839e-06	7.21192
KRT19	1.12153	12.191	5.25876	3.14617e-07	2.84588e-06	6.14685
PGLYRP1	-1.12047	3.84094	-4.76688	3.20056e-06	2.22784e-05	3.92712
FAM171A1	-1.12037	9.83358	-6.52057	3.93185e-10	7.52158e-09	12.6005
SLC25A10	1.12006	7.06703	6.96454	2.97916e-11	7.62573e-10	15.1057
SPIB	1.11986	6.24979	4.47161	1.18518e-05	7.09569e-05	2.68149
GRTP1	1.11894	9.06809	5.69163	3.56087e-08	4.16857e-07	8.24272
ALG1	1.11882	8.35882	7.98444	5.37467e-14	2.9391e-12	21.2597
DPEP2	-1.11846	7.5718	-6.39382	8.04512e-10	1.42334e-08	11.9065
ABCA6	-1.11789	7.81848	-6.00744	6.72557e-09	9.44502e-08	9.85145
ITPRIP	-1.11782	9.21375	-7.27477	4.60774e-12	1.45095e-10	16.9213
FAAH2	1.11712	8.53677	8.02658	4.0956e-14	2.32783e-12	21.5249
CRYAB	-1.11678	8.25615	-7.20364	7.10025e-12	2.11785e-10	16.5004
SHROOM4	-1.11647	7.30501	-5.15407	5.22851e-07	4.46465e-06	5.65964
LOC150051	1.11641	4.25326	3.63408	0.000339479	0.00137822	-0.475286
PTGIS	-1.11589	10.2078	-4.80614	2.67645e-06	1.9034e-05	4.09772
SULT4A1	1.11554	4.72871	2.86798	0.00448873	0.0131356	-2.84508
RAD51AP1	1.11533	9.55721	4.98387	1.17472e-06	9.15821e-06	4.88447
MAFG-AS1	1.11498	6.39885	4.76674	3.20263e-06	2.22856e-05	3.92651
MT1G	-1.11426	9.79327	-5.96957	8.24075e-09	1.13232e-07	9.65512
IRAK3	-1.11346	9.0342	-5.404	1.53596e-07	1.50572e-06	6.83558
AF131215.8	-1.11295	6.24647	-4.8292	2.40827e-06	1.7349e-05	4.19849
VWA3A	-1.11273	6.04361	-4.28878	2.58077e-05	0.000141736	1.94413
LOC102724362	1.1126	5.86374	3.64425	0.000326995	0.00133429	-0.440411
ASTN1	-1.11181	3.71165	-3.26901	0.00123304	0.00426676	-1.6684
RALY-AS1	1.11079	6.77917	7.02941	2.02489e-11	5.44034e-10	15.481
RP13-238F13.5	1.11046	3.95136	2.78963	0.00568903	0.0161188	-3.05823
RBP7	-1.11024	7.52175	-6.46505	5.38658e-10	1.00212e-08	12.2953
ADAM8	1.10989	9.17506	6.79775	7.95513e-11	1.8191e-09	14.1513
ACKR3	-1.1094	11.2117	-4.84453	2.24461e-06	1.63001e-05	4.26567
TMEM54	1.10869	8.83837	6.5444	3.43307e-10	6.69758e-09	12.7321
CCDC69	-1.10864	8.16663	-6.18352	2.5843e-09	4.04649e-08	10.7764
ATAD2	1.10839	9.50825	5.9936	7.24444e-09	1.00886e-07	9.77963
SPRY4-IT1	-1.10829	8.07046	-3.98125	9.024e-05	0.000424353	0.763917
TIMP3	-1.10759	12.9413	-6.83459	6.41195e-11	1.51584e-09	14.3608
KIAA1377	-1.10726	9.18285	-5.51129	8.96128e-08	9.37924e-07	7.35383
C10orf25	-1.10717	6.15656	-5.59715	5.79035e-08	6.41053e-07	7.77427
PEAK1	-1.10711	11.422	-7.90158	9.14942e-14	4.597e-12	20.7407
SLC44A4	1.10708	8.42079	4.15465	4.49512e-05	0.000230338	1.41998
LOC101927943	-1.1067	6.31589	-3.64912	0.00032117	0.00131473	-0.423676
HIST1H1D	1.10666	6.14943	4.64975	5.4212e-06	3.56394e-05	3.42499
PON1	1.10597	7.13503	3.87425	0.000137127	0.000616461	0.371314
KLB	-1.1051	6.76434	-3.58045	0.000413058	0.00164305	-0.6577
EPS8L1	1.10475	8.80585	5.24344	3.39057e-07	3.04407e-06	6.07506
CDKN1C	-1.10459	10.9162	-6.33748	1.10269e-09	1.8817e-08	11.601
KIF15	1.10453	7.47191	5.15911	5.10313e-07	4.36965e-06	5.68291
MYH11	-1.10445	11.8452	-4.10995	5.39164e-05	0.000271147	1.24853
YPEL4	-1.10417	5.75799	-5.41514	1.45293e-07	1.43275e-06	6.88901
KRTCAP3	1.10407	9.19199	5.33068	2.20984e-07	2.0788e-06	6.48604
APOL3	-1.1038	9.05274	-6.70462	1.36742e-10	2.94642e-09	13.6253
PKDCC	-1.10359	8.32311	-4.55596	8.20732e-06	5.15307e-05	3.03051
HLF	-1.1033	9.03857	-4.02245	7.663e-05	0.000368947	0.917586
PACRG	-1.10291	5.97903	-3.01301	0.00285626	0.00887536	-2.43598
MARVELD3	1.10279	8.00206	7.06329	1.65365e-11	4.52717e-10	15.678
CYP27C1	1.10272	5.7228	4.00537	8.20174e-05	0.000390435	0.853704
RHD	1.10182	5.57986	3.64754	0.000323045	0.00132111	-0.429098
GALNT16	-1.10159	6.95359	-4.3084	2.37689e-05	0.000131742	2.02199
NRARP	-1.10097	9.60069	-7.7999	1.75011e-13	7.91205e-12	20.108
RBM20	-1.10004	5.78959	-4.73111	3.76344e-06	2.57903e-05	3.77266
RBM34	1.09984	5.05016	4.59813	6.81665e-06	4.35827e-05	3.20703
SFXN1	1.09928	9.36783	8.62321	8.0435e-16	7.02347e-14	25.3635
EPB41L3	-1.09899	9.92094	-7.02576	2.06952e-11	5.54648e-10	15.4598
CDCP1	1.09882	9.47438	5.34694	2.03922e-07	1.94363e-06	6.56323
CLIC3	-1.09874	7.66422	-5.22443	3.71958e-07	3.31744e-06	5.9862
TACR1	-1.09828	5.59491	-3.39656	0.000795364	0.00290792	-1.26458
RP11-521I2.3	-1.0982	3.87837	-3.55117	0.000459303	0.0018012	-0.75625
ELMO3	1.09783	7.88774	6.44215	6.12996e-10	1.1221e-08	12.17
SLC2A3	-1.09782	10.5968	-4.52754	9.29453e-06	5.74082e-05	2.91229
HIST1H4J	1.0972	7.51058	5.14687	5.41294e-07	4.59702e-06	5.62641
ENC1	1.09622	11.6919	8.17638	1.54864e-14	9.83603e-13	22.4742
SPARCL1	-1.09614	13.5788	-6.93266	3.59854e-11	8.98805e-10	14.9221
MYRFL	1.09523	4.57622	3.36628	0.000883665	0.00319089	-1.36173
ECT2	1.09519	10.5043	5.73289	2.87449e-08	3.4486e-07	8.44917
BSND	1.09471	4.53037	4.36327	1.88523e-05	0.000107292	2.24139
GPR162	-1.09451	4.19563	-4.00179	8.31905e-05	0.000395584	0.840355
A2MP1	-1.09443	5.17659	-4.63346	5.82882e-06	3.78934e-05	3.35599
MMP15	1.09414	7.88004	4.72433	3.88039e-06	2.65162e-05	3.7435
IL5RA	-1.09387	4.95564	-4.04019	7.13912e-05	0.000346398	0.984196
SLC39A8	-1.09357	12.7703	-6.40578	7.52271e-10	1.33747e-08	11.9715
CCDC169	1.09252	4.85284	3.61162	0.000368651	0.00148358	-0.551978
CATSPERB	1.09252	6.76476	4.21942	3.44439e-05	0.000182546	1.67129
NEK6	1.09235	10.179	8.84753	1.76747e-16	1.84012e-14	26.8449
FAM195A	1.09226	9.36826	7.85398	1.24029e-13	5.88999e-12	20.4439
RASSF2	-1.09219	9.95091	-7.5724	7.33868e-13	2.85826e-11	18.7106
LAMA4	-1.09167	11.3301	-6.79296	8.18086e-11	1.86284e-09	14.1241
SPTB	1.09165	6.02864	3.83299	0.000160751	0.000710855	0.222465
LGALSL	-1.09163	11.0355	-5.78223	2.22196e-08	2.73771e-07	8.69751
HSH2D	1.09153	6.47345	4.80307	2.71422e-06	1.92709e-05	4.08435
CKM	1.09136	2.54597	3.01674	0.00282261	0.00879269	-2.42522
INPP5A	-1.09129	11.018	-9.98139	6.34011e-20	1.62636e-17	34.609
SIGLEC11	-1.091	6.39489	-5.32494	2.27335e-07	2.13114e-06	6.45883
DLX6-AS1	1.09083	3.65432	2.46297	0.0144634	0.0361168	-3.88685
LRRC8E	1.09046	7.7891	6.0263	6.07615e-09	8.67363e-08	9.9496
ENG	-1.09046	9.80519	-8.4609	2.37787e-15	1.93995e-13	24.3043
TLL1	-1.09013	3.88773	-3.37658	0.000852631	0.0030912	-1.32875
SLC35F2	1.09005	9.87871	6.60767	2.39093e-10	4.83433e-09	13.083
PTPRR	-1.08989	5.81466	-3.60892	0.000372302	0.0014966	-0.561142
STGC3	-1.0897	5.12049	-3.78552	0.00019269	0.000834539	0.0529535
TMIE	-1.08949	4.45428	-4.13988	4.7742e-05	0.000243317	1.36318
NKG7	-1.08888	6.27778	-3.12747	0.00197502	0.00642742	-2.09995
DTHD1	-1.08837	4.27687	-2.96437	0.00333029	0.0101303	-2.57528
TRPM6	-1.08835	4.96932	-4.96809	1.26499e-06	9.7938e-06	4.81367
EHD2	-1.08834	10.1847	-6.72735	1.19859e-10	2.62708e-09	13.7533
TMEM108	-1.08829	9.00022	-4.276	2.72253e-05	0.000148318	1.89356
AGPAT4	-1.08804	8.18707	-6.56177	3.10921e-10	6.10979e-09	12.8282
E2F7	1.0874	7.55543	4.41869	1.48845e-05	8.68095e-05	2.46535
FST	-1.08737	7.63155	-4.23674	3.20595e-05	0.000171504	1.73906
TUB	-1.08721	7.68891	-5.17027	4.83576e-07	4.17776e-06	5.73451
OR7E47P	-1.08704	8.81812	-6.81716	7.10122e-11	1.65352e-09	14.2616
CCDC64	1.08695	7.73646	7.57477	7.2311e-13	2.83164e-11	18.725
BNIP2	-1.08692	11.1088	-9.55364	1.32904e-18	2.35905e-16	31.6296
LRIG3	1.08669	10.305	5.11184	6.40347e-07	5.36015e-06	5.46537
SORBS1	-1.08601	10.1949	-4.28994	2.56826e-05	0.000141121	1.94873
LILRA2	-1.08577	7.23454	-5.44088	1.27739e-07	1.28124e-06	7.01281
KCNQ2	1.08573	4.65788	3.67081	0.000296404	0.0012245	-0.348939
U91328.2	1.08547	4.26524	3.6475	0.000323093	0.00132111	-0.429237
CXCL12	-1.08477	11.0184	-4.46085	1.24159e-05	7.38237e-05	2.63737
LOC100130654	1.08465	3.16343	3.69379	0.000272126	0.00113412	-0.269292
FNDC1	1.08464	9.13886	3.04932	0.00254375	0.0080333	-2.33064
AP1G2	1.08415	9.97223	7.23361	5.9196e-12	1.78785e-10	16.6774
AC145343.2	1.08403	6.28329	5.63737	4.71132e-08	5.34435e-07	7.97292
HIST1H1B	1.08381	3.31564	3.72169	0.000245179	0.00103395	-0.172035
TRPC4	-1.08215	5.52326	-5.31632	2.37198e-07	2.21402e-06	6.41804
SYT12	1.08195	6.28908	5.14898	5.35812e-07	4.55556e-06	5.63617
FAM124B	-1.08187	7.24535	-5.80221	2.001e-08	2.49607e-07	8.79856
NME1	1.08178	10.8769	6.50242	4.35873e-10	8.26369e-09	12.5006
PTGES	1.0815	7.72937	5.54962	7.37816e-08	7.90961e-07	7.54093
IGLL5	1.08136	9.13504	2.84035	0.00488285	0.0141041	-2.92089
PRDM5	-1.08121	8.22194	-6.74133	1.10516e-10	2.44677e-09	13.8321
PLLP	-1.08119	9.67249	-3.79927	0.000182874	0.000797452	0.101833
TLR4	-1.08113	8.21121	-6.25124	1.77998e-09	2.91349e-08	11.1373
ADD2	-1.0811	6.88005	-5.16635	4.92799e-07	4.24654e-06	5.71639
DNAH17	-1.08056	5.04995	-3.71106	0.00025514	0.00107199	-0.209185
RP11-391M1.4	-1.08053	8.51209	-6.62843	2.12226e-10	4.34793e-09	13.1987
KLF2	-1.08048	11.0108	-5.26865	2.99773e-07	2.72412e-06	6.19325
LEPREL4	1.08046	8.19962	5.62262	5.08199e-08	5.72583e-07	7.89996
SMPX	1.08021	4.64747	3.09848	0.00217063	0.00697196	-2.18614
RP11-155O18.6	-1.07978	4.72412	-5.16388	4.98707e-07	4.28042e-06	5.70497
NDC80	1.07975	8.15135	4.17921	4.06496e-05	0.000210641	1.51489
DIO3OS	-1.07969	6.12244	-3.54672	0.000466755	0.00182744	-0.771188
TSPAN6	1.07948	11.6703	7.09202	1.39203e-11	3.88459e-10	15.8455
C4orf48	1.07941	8.75546	6.71022	1.32379e-10	2.86381e-09	13.6568
LHFPL3-AS2	-1.0792	7.69821	-2.35423	0.0193466	0.0463389	-4.14097
TM4SF18	-1.07908	9.33507	-4.34235	2.05998e-05	0.000116048	2.15744
MCM2	1.07829	10.3062	6.06565	4.91265e-09	7.17971e-08	10.1551
KLF15	-1.07803	8.42242	-4.84843	2.20474e-06	1.60429e-05	4.28279
ECE2	1.07788	6.74602	6.47661	5.0455e-10	9.44342e-09	12.3587
LOC101928152	1.07771	7.19124	4.58569	7.20139e-06	4.57857e-05	3.15482
AX747507	-1.0776	5.8842	-5.31048	2.44121e-07	2.26896e-06	6.39041
CELA2B	-1.07705	4.44564	-4.30035	2.45859e-05	0.000135853	1.99001
TMC4	1.07697	10.558	6.19365	2.44453e-09	3.86396e-08	10.8302
KLK7	-1.07611	6.72627	-3.50375	0.000544666	0.00209312	-0.914348
DTNB	1.07594	4.46566	3.65589	0.000313242	0.00128641	-0.400403
COL9A3	1.07555	5.23926	3.12379	0.00199888	0.0064896	-2.11091
XG	-1.07554	5.70589	-3.6356	0.000337584	0.00137233	-0.470076
TYMS	1.07544	10.6775	4.75576	3.36629e-06	2.33121e-05	3.87898
TP63	1.07499	7.94941	2.71937	0.0070058	0.0193632	-3.24467
PRICKLE2	-1.07498	9.92233	-8.06253	3.24606e-14	1.8947e-12	21.7518
PON3	1.07481	11.3064	3.34421	0.000953695	0.00340717	-1.43203
OSR1	-1.07476	6.3886	-4.58706	7.1581e-06	4.55372e-05	3.16055
LRRTM2	-1.07456	6.17879	-6.803	7.71452e-11	1.76781e-09	14.1812
LOC100507501	1.07409	6.51374	5.52181	8.49651e-08	8.95338e-07	7.40508
HIF3A	-1.07381	5.89968	-5.62418	5.04147e-08	5.68609e-07	7.90767
PAFAH1B3	1.07374	9.28444	7.0775	1.51873e-11	4.1949e-10	15.7608
RCCD1	1.07331	9.37931	8.93164	9.96447e-17	1.08432e-14	27.4053
NOS3	-1.07328	5.02127	-3.03368	0.00267434	0.00838343	-2.37618
FAM134B	-1.07262	9.41329	-4.14988	4.58341e-05	0.000234587	1.40164
GADD45B	-1.0723	11.7466	-5.00372	1.07001e-06	8.432e-06	4.97379
CNIH3	1.07217	7.32647	4.17923	4.06463e-05	0.000210641	1.51496
ALDH18A1	1.07181	11.5848	10.2493	9.17575e-21	2.92207e-18	36.5024
AIF1L	-1.07179	9.18925	-4.97267	1.23811e-06	9.60287e-06	4.83421
HMGB3P1	1.07161	7.32693	5.27995	2.83624e-07	2.6036e-06	6.2464
F3	-1.07136	10.7862	-4.46489	1.2201e-05	7.2806e-05	2.65393
CPA3	-1.07102	11.2573	-3.7866	0.000191902	0.000831458	0.0567847
MEIS1	-1.07099	10.3702	-6.30271	1.33822e-09	2.24296e-08	11.4135
DST	-1.07092	12.08	-7.04097	1.88984e-11	5.09012e-10	15.5482
HIST1H2BO	1.07075	2.6396	3.25732	0.00128276	0.00441918	-1.70471
PUSL1	1.07046	6.90067	5.06478	8.01514e-07	6.5374e-06	5.25034
PPP1R14D	1.07	6.87921	3.50542	0.00054142	0.00208381	-0.908808
MAATS1	-1.0699	8.24377	-3.97516	9.24377e-05	0.000433652	0.741312
TMEM144	1.06958	9.73793	7.5997	6.18689e-13	2.46123e-11	18.877
CENPK	1.06925	8.51178	5.51749	8.68429e-08	9.1192e-07	7.38404
MEIS2	-1.06921	10.7058	-7.34225	3.04979e-12	1.02871e-10	17.323
LGI4	-1.06905	6.28354	-5.10578	6.59209e-07	5.49045e-06	5.43756
KIAA1211	1.0688	7.90188	5.56335	6.88066e-08	7.43516e-07	7.60814
LRCH2	-1.06865	8.54605	-4.6175	6.25659e-06	4.03474e-05	3.28859
LDLR	-1.06829	11.1018	-5.22842	3.64809e-07	3.26309e-06	6.00482
WDR86	1.06767	5.95412	2.9655	0.00331857	0.0101031	-2.57209
OIP5	1.06749	6.60149	4.00921	8.07754e-05	0.00038605	0.868049
FAM110D	-1.06732	5.59218	-4.80032	2.74856e-06	1.94892e-05	4.07236
HEY1	-1.06718	11.3538	-6.02587	6.09019e-09	8.68795e-08	9.94737
MTA3	1.06708	8.32643	9.19779	1.59723e-17	2.13561e-15	29.1962
NOV	-1.06703	8.58561	-3.94333	0.000104773	0.00048387	0.623688
GPRIN2	-1.0668	8.08671	-6.57905	2.81683e-10	5.57572e-09	12.924
NUP62CL	1.06551	6.28462	4.78155	2.99411e-06	2.09822e-05	3.99072
GPR97	-1.06512	5.39539	-3.49198	0.000568043	0.00217063	-0.953285
PDIA4	1.06453	11.2329	7.14644	1.00338e-11	2.90871e-10	16.164
ALDH1A1	-1.06424	10.0718	-3.44075	0.000681172	0.00254061	-1.12138
ADAM23	-1.0642	6.01625	-5.66552	4.0754e-08	4.68682e-07	8.11264
HOXA3	-1.06377	9.74604	-4.69376	4.45254e-06	3.00018e-05	3.61244
CABYR	1.06374	5.86488	4.42394	1.45527e-05	8.51955e-05	2.48673
GABARAPL1	-1.06355	9.90601	-7.7872	1.89714e-13	8.48814e-12	20.0294
LINC01137	1.06328	7.43084	6.5156	4.04461e-10	7.72364e-09	12.5731
FLNC	-1.06262	7.99265	-5.22434	3.72121e-07	3.31753e-06	5.98578
NKX3-2	1.062	5.9864	3.6046	0.000378232	0.00151851	-0.575836
DQ576800	1.06168	3.16822	3.52855	0.000498325	0.0019369	-0.831908
HMGA1	1.06086	9.55306	5.48342	1.03149e-07	1.06165e-06	7.21847
STC1	-1.06086	9.36422	-3.59389	0.000393321	0.00157234	-0.612202
FOXA1	1.06082	8.70944	4.55194	8.35337e-06	5.24022e-05	3.01374
HRCT1	-1.06033	7.35257	-5.57378	6.52432e-08	7.0997e-07	7.65934
PPP1R14B	1.05885	9.76628	6.45325	5.75778e-10	1.06423e-08	12.2307
RP11-732A19.1	-1.05842	4.18705	-2.98658	0.00310562	0.00954879	-2.51196
TRIM71	-1.05772	6.58499	-3.88316	0.000132477	0.000597165	0.403646
CBX8	1.0577	5.27973	4.38635	1.709e-05	9.82177e-05	2.33437
MFNG	-1.05733	8.4284	-8.046	3.61234e-14	2.07494e-12	21.6475
CHN1	-1.0562	11.3584	-5.80859	1.93514e-08	2.43071e-07	8.83086
TNFRSF12A	1.05608	9.77202	5.26906	2.9917e-07	2.72093e-06	6.19518
CYP2J2	1.05577	7.5691	4.61069	6.44834e-06	4.1424e-05	3.25987
CYMP	1.05476	5.91264	3.50931	0.000533932	0.00205918	-0.8959
SLC24A4	-1.05473	5.56113	-4.33303	2.14271e-05	0.000120115	2.12016
ARHGAP44	-1.05467	9.07768	-4.88772	1.83916e-06	1.36581e-05	4.45594
FIGN	-1.05455	8.3688	-5.55819	7.06365e-08	7.61391e-07	7.58286
SRCIN1	1.05419	4.70767	3.75219	0.000218608	0.000933535	-0.0649571
NTN4	-1.05409	11.4452	-5.49402	9.77841e-08	1.01317e-06	7.26986
KLHL4	-1.05393	5.22506	-5.04534	8.78967e-07	7.08111e-06	5.16203
KIR2DS5	-1.05358	3.66339	-4.40575	1.5732e-05	9.12361e-05	2.41285
SCEL	-1.05347	9.52217	-2.9233	0.00378555	0.0113289	-2.69126
KCNMB4	-1.05323	8.4318	-4.49814	1.0564e-05	6.43538e-05	2.79069
CELSR3	1.05314	7.08754	5.0619	8.12544e-07	6.61242e-06	5.23726
TMEM99	1.05278	10.2376	6.74855	1.05973e-10	2.36299e-09	13.8728
MVB12B	-1.05247	9.01281	-8.23713	1.04103e-14	7.00106e-13	22.862
ARHGAP28	-1.05246	8.35643	-5.42585	1.37717e-07	1.36426e-06	6.94049
MEOX1	-1.05157	7.49363	-4.20849	3.6035e-05	0.000189679	1.62864
ACSS3	-1.05064	8.52975	-5.61472	5.29215e-08	5.92562e-07	7.86092
ENPP2	-1.05058	12.3461	-6.41945	6.96615e-10	1.25605e-08	12.046
PLCE1	-1.05001	8.81087	-6.22731	2.03126e-09	3.26798e-08	11.0095
ANO3	-1.04984	6.29434	-3.40356	0.000776147	0.00284535	-1.242
EPB41L2	-1.0494	11.1589	-6.97682	2.76963e-11	7.15708e-10	15.1765
DERL3	1.04876	8.12293	3.81113	0.000174782	0.000765339	0.144165
SGCE	-1.04867	10.8539	-5.60619	5.52859e-08	6.15536e-07	7.81882
ADCY4	-1.04854	8.27669	-8.44672	2.61281e-15	2.09557e-13	24.2122
HILPDA	1.04851	9.14514	5.53001	8.15054e-08	8.65196e-07	7.44509
AADACL2	-1.04849	3.5136	-3.29036	0.00114683	0.00400429	-1.60178
DSP	1.04807	11.9801	3.22174	0.00144575	0.00490638	-1.81447
FEN1	1.04799	10.6405	5.93261	1.00395e-08	1.34783e-07	9.4644
NEDD9	-1.04792	12.4437	-6.32088	1.20958e-09	2.04476e-08	11.5114
UCA1	1.04767	5.84858	3.01607	0.0028287	0.00880488	-2.42718
RPGR	-1.04705	8.78885	-7.41268	1.97778e-12	6.91902e-11	17.7447
PDLIM2	-1.04639	9.81325	-8.75979	3.20447e-16	3.12581e-14	26.2631
PDZRN4	-1.04631	6.2068	-3.55462	0.000453607	0.0017808	-0.744667
STON1	-1.04612	9.54072	-6.07201	4.74632e-09	6.98245e-08	10.1884
AIFM3	1.04555	5.71228	5.37172	1.80353e-07	1.74044e-06	6.68124
RPPH1	-1.04487	3.39365	-3.05856	0.00246942	0.00783063	-2.30365
TNFRSF17	1.04468	8.18336	2.45644	0.0147227	0.0366796	-3.90243
PLP1	-1.04467	5.14355	-3.41842	0.000736791	0.00272134	-1.19393
LINC01426	1.0442	4.61903	3.34046	0.000966102	0.00344718	-1.44394
RP11-642D21.1	-1.04405	7.27774	-5.48793	1.00831e-07	1.03927e-06	7.24034
DCHS1	-1.04325	8.53577	-6.63225	2.07617e-10	4.27371e-09	13.22
TRPC6	-1.04315	8.29432	-6.0501	5.34365e-09	7.76101e-08	10.0738
TTC9	1.043	8.32782	4.3379	2.09907e-05	0.000117944	2.13964
SLC16A7	1.04272	10.7975	4.57357	7.59624e-06	4.80283e-05	3.10406
RP11-362K14.6	-1.0427	5.62648	-7.23289	5.9454e-12	1.79314e-10	16.6732
MYBPH	1.04215	3.41989	3.16979	0.00171846	0.00570144	-1.97276
ADPRH	-1.04177	8.51476	-8.44236	2.68957e-15	2.1479e-13	24.1839
DGKH	-1.04154	10.6524	-7.35775	2.77309e-12	9.48677e-11	17.4156
PLEKHS1	1.04041	6.97698	2.61247	0.00954109	0.0253792	-3.51971
PRTG	-1.04006	7.6193	-4.49299	1.08032e-05	6.55301e-05	2.76944
ASF1B	1.03999	7.32292	6.04946	5.36226e-09	7.78282e-08	10.0704
SCARNA2	1.0397	5.9634	3.69572	0.00027018	0.00112731	-0.2626
RBMS2	-1.03928	9.55715	-7.56995	7.45212e-13	2.89204e-11	18.6956
FCRLA	1.03898	7.33232	3.94409	0.00010446	0.000483042	0.626498
DAP	1.0386	11.0348	8.19852	1.34024e-14	8.66358e-13	22.6153
NUDT9P1	-1.03831	5.0228	-5.18476	4.50866e-07	3.9369e-06	5.80166
KRT75	1.03828	4.4432	3.65738	0.000311516	0.0012803	-0.395258
SYNPR-AS1	1.03804	6.32797	5.70213	3.3724e-08	3.96899e-07	8.29514
ROS1	1.03779	7.749	2.46625	0.0143349	0.0358662	-3.87901
ANGPT2	-1.03779	7.66441	-4.1498	4.58492e-05	0.000234609	1.40133
OR52K3P	-1.03734	5.27273	-3.43157	0.000703549	0.00261372	-1.15126
AX746830	1.03684	3.46037	3.04771	0.0025569	0.00806902	-2.33533
LOC286189	-1.03657	8.17916	-2.52833	0.012086	0.0310983	-3.72888
MXRA5	1.03585	12.0785	4.61117	6.4346e-06	4.13844e-05	3.2619
EPAS1	-1.03566	13.403	-8.9456	9.05805e-17	1.00488e-14	27.4986
GPR19	1.03545	5.47626	3.12403	0.00199735	0.00648661	-2.11022
GRHL2	1.03492	8.94999	6.07975	4.55149e-09	6.74162e-08	10.2289
ENPP3	1.03477	8.59734	3.01351	0.0028518	0.00886531	-2.43456
KCNK15	1.03466	4.39162	2.53496	0.0118654	0.0306105	-3.71262
LSAMP	-1.03448	9.55089	-4.4741	1.17249e-05	7.03598e-05	2.69171
THSD7A	-1.03416	8.66751	-4.3539	1.96165e-05	0.000111261	2.20375
EMR3	-1.03375	5.32196	-4.29403	2.52469e-05	0.000139044	1.96491
LINC01268	-1.03367	5.53254	-3.95514	0.000100022	0.000465602	0.667254
DPT	-1.03338	9.11712	-3.48821	0.000575711	0.00219683	-0.965706
TRIP13	1.03323	8.36919	3.4289	0.000710174	0.00263562	-1.15993
SCAI	-1.03318	9.82213	-6.93246	3.6029e-11	8.98857e-10	14.9209
MAPK13	1.03294	9.96251	6.69184	1.47242e-10	3.15383e-09	13.5535
LINC00936	-1.03258	8.14734	-7.62828	5.17252e-13	2.10152e-11	19.0515
EBF2	-1.03253	6.8722	-4.37406	1.80076e-05	0.000103026	2.28481
TRAF4	1.03215	8.45172	8.16725	1.64374e-14	1.03474e-12	22.416
RNF157-AS1	1.03155	7.02347	3.34105	0.000964124	0.00344069	-1.44205
AC079767.4	1.03093	6.37542	5.96515	8.43789e-09	1.15574e-07	9.63228
CTD-2256P15.2	1.03053	3.95065	2.89701	0.00410608	0.0121571	-2.7647
LMCD1	-1.03021	10.6685	-6.08675	4.38186e-09	6.53706e-08	10.2656
HGF	-1.02915	9.43192	-4.81627	2.55536e-06	1.82869e-05	4.14191
DGKE	-1.02913	8.24686	-7.41494	1.95045e-12	6.87072e-11	17.7583
KLF13	-1.02901	11.4367	-8.18876	1.42842e-14	9.17873e-13	22.5531
SHCBP1	1.02888	7.8467	4.34443	2.04191e-05	0.00011515	2.16578
CHAF1B	1.02843	6.97529	6.5003	4.41152e-10	8.34336e-09	12.4889
DRD1	-1.02814	3.38574	-3.15404	0.00181011	0.00596614	-2.02028
ABLIM1	-1.02797	11.9036	-6.2503	1.78917e-09	2.92191e-08	11.1323
KLRD1	-1.02787	6.56116	-4.07616	6.17987e-05	0.000304425	1.12001
FNDC4	1.02775	5.64253	3.02037	0.00279023	0.0087089	-2.41473
ADAM33	-1.02756	9.09246	-6.64223	1.96038e-10	4.06629e-09	13.2757
SNAP25	-1.02755	6.57378	-3.89307	0.000127478	0.000576433	0.439698
MRAP2	-1.02681	6.15113	-2.6565	0.00841091	0.0227474	-3.40768
TTC28	-1.02666	10.4157	-7.91445	8.42585e-14	4.32374e-12	20.821
TIGIT	1.02656	6.95975	4.47407	1.17261e-05	7.03598e-05	2.69161
IL11	1.02648	5.15916	3.25766	0.00128129	0.00441608	-1.70366
LSR	1.02633	9.18114	5.76072	2.48646e-08	3.03007e-07	8.58902
WDHD1	1.02609	7.20007	5.53707	7.86404e-08	8.36424e-07	7.47953
ANKS1A	-1.02607	11.7088	-10.5669	9.04132e-22	3.99571e-19	38.773
CDH6	-1.02593	8.62004	-4.65441	5.30961e-06	3.50554e-05	3.44479
DHRS13	1.02585	8.56152	7.76908	2.12832e-13	9.42511e-12	19.9172
MGAT4C	-1.02569	3.9315	-3.39529	0.000798876	0.00291879	-1.26865
CDC42EP1	1.02566	6.11276	5.42269	1.39908e-07	1.38264e-06	6.92532
FMO5	1.02439	10.6011	3.4395	0.000684173	0.00255092	-1.12545
KANK2	-1.02436	12.147	-6.95056	3.23672e-11	8.17866e-10	15.0251
CNR1	-1.02394	8.06298	-3.06601	0.00241097	0.00766547	-2.28184
SOX11	1.02379	6.19444	3.24603	0.00133252	0.00456867	-1.73965
ACE2	1.02343	7.50557	3.31837	0.00104224	0.00368305	-1.5138
ARNTL2	1.0232	7.76622	3.67049	0.000296754	0.00122567	-0.350037
C9	-1.02306	3.31879	-3.10458	0.00212803	0.00685343	-2.16806
AK098263	-1.02302	3.15415	-2.77777	0.0058942	0.0166326	-3.09001
ENPP6	-1.02271	4.56494	-3.48716	0.000577886	0.00220397	-0.969198
FAM83E	1.0222	3.90398	3.25383	0.00129797	0.00446718	-1.71554
RP11-77H9.8	1.02214	4.29774	4.04414	7.02731e-05	0.000341509	0.999047
GIMAP1	-1.02208	9.74433	-6.25311	1.76165e-09	2.89004e-08	11.1473
TMOD1	-1.02199	7.75174	-7.04618	1.8319e-11	4.95255e-10	15.5784
GPR4	-1.02156	7.39451	-8.38018	4.06053e-15	3.06379e-13	23.7815
LOC100272217	1.02101	6.96976	6.01685	6.39349e-09	9.01374e-08	9.90039
GOLT1A	1.02082	7.33203	3.5827	0.000409684	0.00163085	-0.65008
ACP6	1.02063	10.0575	7.08392	1.4614e-11	4.04689e-10	15.7982
CD52	-1.02034	10.5158	-4.8817	1.8911e-06	1.40006e-05	4.42934
RP11-524D16__A.3	1.02007	5.97637	5.42708	1.36874e-07	1.35839e-06	6.9464
BZW2	1.01992	11.8244	7.99457	5.03514e-14	2.78864e-12	21.3234
IGHV3-54	1.01967	3.88986	2.85196	0.00471347	0.013686	-2.8891
ZSCAN12P1	1.01949	3.47784	4.13508	4.86852e-05	0.000247716	1.34473
DAPL1	1.01901	5.18719	3.3759	0.000854662	0.00309804	-1.33095
LOC285147	-1.01888	7.74846	-6.08669	4.3832e-09	6.53706e-08	10.2653
CTC-523E23.1	-1.0185	6.85607	-5.38211	1.71283e-07	1.66105e-06	6.73083
BC045789	-1.0173	5.26338	-5.66117	4.16789e-08	4.7881e-07	8.09101
ARL9	1.01686	5.81687	3.99545	8.53073e-05	0.000404318	0.816738
LOC101927849	-1.01671	3.91118	-3.17959	0.00166363	0.00554414	-1.94308
KRT76	1.01658	3.21105	3.47842	0.000596129	0.00226636	-0.997981
FER1L4	1.01648	7.52081	5.34174	2.09234e-07	1.98552e-06	6.53853
SCN2B	-1.01623	6.8151	-4.48912	1.09859e-05	6.64894e-05	2.75351
MAGI2-AS3	-1.01555	9.03973	-6.65252	1.8476e-10	3.87317e-09	13.3332
RGS11	-1.0155	4.90583	-3.91959	0.000114973	0.000525704	0.53652
TENM1	-1.01544	6.99548	-3.7534	0.000217611	0.000929827	-0.0606871
RP11-31K23.2	1.01516	2.7257	2.99355	0.00303796	0.00936642	-2.49197
SMIM1	1.01479	4.56121	3.512	0.000528821	0.00204201	-0.886984
SFRP4	1.01474	10.6065	3.65263	0.000317029	0.00130024	-0.411596
LINC00115	1.01462	6.97809	7.07189	1.57063e-11	4.32173e-10	15.7281
PAICS	1.01456	11.4276	7.24549	5.507e-12	1.68676e-10	16.7477
HIST1H2BH	1.01421	6.4187	3.59763	0.000387992	0.00155247	-0.599522
TSTA3	1.01387	10.1891	6.64814	1.89472e-10	3.96044e-09	13.3088
MYEOV	1.01374	6.85218	3.50816	0.000536134	0.0020662	-0.899715
TNMD	-1.01363	1.94947	-2.87131	0.00444318	0.0130234	-2.83589
LINC01133	1.01347	5.52142	2.4377	0.0154885	0.0382705	-3.94687
B3GALT2	-1.01301	6.77618	-2.84246	0.00485168	0.0140253	-2.91513
AUNIP	1.01296	6.42448	5.91954	1.07632e-08	1.43786e-07	9.39716
PP2672	-1.01219	3.72157	-3.65287	0.000316753	0.0012996	-0.410783
HSD17B6	-1.01214	11.076	-2.56772	0.0108276	0.0283556	-3.63177
IDH2	1.012	10.3593	6.67014	1.66904e-10	3.53651e-09	13.4318
NAG18	-1.01127	4.63617	-4.03817	7.19717e-05	0.000348981	0.976576
LOC101927552	-1.01102	3.49023	-3.02922	0.00271269	0.00849628	-2.38912
GPX8	1.01029	9.69992	4.04081	7.12157e-05	0.00034578	0.986511
VSNL1	-1.01025	8.71271	-5.06457	8.02301e-07	6.54135e-06	5.2494
LOC103344931	-1.01024	7.46811	-9.48469	2.15881e-18	3.56862e-16	31.1547
EFR3B	-1.00987	7.47931	-5.45656	1.18077e-07	1.1954e-06	7.08845
AZU1	1.00978	4.0422	3.49277	0.000566436	0.00216564	-0.950661
POU2F3	1.00955	7.30498	3.67874	0.000287799	0.00119347	-0.321487
SGPL1	1.00869	11.1434	8.29687	7.03321e-15	5.05994e-13	23.245
PTPRM	-1.00855	11.7402	-7.83473	1.4022e-13	6.516e-12	20.3242
RP5-1007H16.1	-1.00827	4.98217	-3.95026	0.00010196	0.000473199	0.649238
MAB21L3	1.00777	4.41869	2.74175	0.00655918	0.0182734	-3.18577
ANKRD34C	-1.00711	3.4949	-3.1224	0.00200801	0.00651436	-2.11507
LONRF1	-1.0069	10.7131	-8.00972	4.56636e-14	2.55515e-12	21.4187
PDE3B	-1.0068	8.54894	-6.075	4.67005e-09	6.88896e-08	10.204
GGCT	1.00678	12.9303	8.945	9.09521e-17	1.00488e-14	27.4946
MPP6	1.00677	7.4959	5.20903	4.00858e-07	3.54744e-06	5.91442
RPS6KL1	1.00651	5.77001	4.38998	1.68275e-05	9.68892e-05	2.34904
ABCC13	-1.0061	5.42578	-4.6608	5.16038e-06	3.42261e-05	3.47193
WFDC10B	1.0059	4.77063	3.20067	0.00155112	0.00521804	-1.87896
[truncated: 18 more rows]
