# Supplementary material for: Identification of molecular subgroups and establishment of risk model based on the response to oxidative stress to predict overall survival of patients with lung adenocarcinoma
Source: Eur J Med Res. 2023 Sep 9;28:333. doi: 10.1186/s40001-023-01290-5 (PMC10492289; doi:10.1186/s40001-023-01290-5)
Supplement: Supplementary file 3 — Additional file 3: Table S4. DEGs list in the TCGA-LUAD dataset. [file 40001_2023_1290_MOESM3_ESM.xlsx]

## Sheet: Sheet1
Table S4 DEGs list in the TCGA-LUAD dataset.
gene_name	log2FoldChange	lfcSE	stat	pvalue	padj
TSPAN6	1.11084	0.101618	10.9315	8.14735e-28	1.50207e-26
TNMD	1.48131	0.459581	3.22318	0.00126777	0.00281717
C1orf112	1.7391	0.0975287	17.8317	4.01122e-71	6.12642e-69
FGR	-2.11389	0.136008	-15.5424	1.79103e-54	1.32866e-52
GCLC	2.25415	0.215769	10.4471	1.51132e-25	2.39678e-24
CFTR	-1.24074	0.247933	-5.00434	5.60546e-07	1.98332e-06
MYH16	2.68225	0.238385	11.2518	2.27035e-29	4.62946e-28
HS3ST1	1.52168	0.164348	9.25891	2.06534e-20	2.31921e-19
AOC1	4.97212	0.299708	16.5899	8.24888e-62	8.43587e-60
WNT16	1.8644	0.288284	6.46723	9.98158e-11	5.21228e-10
HECW1	2.38518	0.188661	12.6427	1.22759e-36	3.77949e-35
CYP26B1	-1.0988	0.172667	-6.3637	1.96945e-10	1.00397e-09
ICA1	1.16398	0.0972705	11.9664	5.32608e-33	1.34261e-31
DBNDD1	1.96557	0.12351	15.9142	5.05055e-57	4.28389e-55
MTMR7	1.30365	0.238287	5.47094	4.4766e-08	1.7988e-07
SLC7A2	1.00898	0.26017	3.87816	0.000105251	0.000277393
FKBP4	1.1425	0.117159	9.75172	1.8136e-22	2.36695e-21
HSPB6	-2.47462	0.194954	-12.6934	6.43612e-37	2.00666e-35
ARHGAP33	1.29219	0.157881	8.18457	2.7327e-16	2.26325e-15
PDK4	-2.3906	0.191235	-12.5009	7.38483e-36	2.17478e-34
ZMYND10	-1.93455	0.245775	-7.87123	3.51183e-15	2.68711e-14
ARX	1.60863	0.314173	5.12021	3.05199e-07	1.11401e-06
SLC25A13	1.06183	0.0873988	12.1493	5.78919e-34	1.52602e-32
SLC4A1	-3.45027	0.215078	-16.042	6.50351e-58	5.64959e-56
CALCR	1.57923	0.273162	5.78129	7.41302e-09	3.22524e-08
PRSS22	1.66366	0.160938	10.3372	4.78085e-25	7.40351e-24
HOXA11	4.13222	0.474773	8.70358	3.21579e-18	3.0716e-17
MEOX1	-1.18168	0.214233	-5.51586	3.47081e-08	1.41263e-07
REXO5	1.02342	0.10399	9.8416	7.4514e-23	9.99279e-22
PON1	1.70883	0.244677	6.98404	2.86801e-12	1.72798e-11
ABCB4	2.03821	0.187543	10.868	1.63751e-27	2.96057e-26
ITGAL	-1.22751	0.136237	-9.0101	2.05867e-19	2.13951e-18
CRLF1	4.01383	0.326917	12.2778	1.19169e-34	3.28195e-33
YBX2	4.73984	0.278237	17.0353	4.49709e-65	5.34799e-63
CACNG3	1.38664	0.472299	2.93594	0.00332542	0.00688356
TMEM132A	2.03261	0.148589	13.6795	1.34643e-42	5.62853e-41
CX3CL1	-1.08475	0.193753	-5.59861	2.16082e-08	8.96319e-08
CACNA1G	1.22381	0.230773	5.30309	1.13859e-07	4.36854e-07
DLX6	5.01271	0.442932	11.3171	1.07982e-29	2.24796e-28
BAIAP2L1	1.21546	0.102695	11.8356	2.55423e-32	6.16604e-31
ETV1	-1.18019	0.156276	-7.55196	4.28747e-14	2.99789e-13
CCL26	1.25815	0.240606	5.22908	1.70358e-07	6.40913e-07
USH1C	3.55765	0.366224	9.71441	2.61763e-22	3.37762e-21
GGCT	1.67641	0.104762	16.002	1.23671e-57	1.06053e-55
DBF4	1.41143	0.110442	12.7799	2.12435e-37	6.77705e-36
TBXA2R	-1.01572	0.114549	-8.86705	7.51076e-19	7.51816e-18
ARHGAP44	-1.64485	0.145361	-11.3156	1.09861e-29	2.28504e-28
SCIN	1.51082	0.218701	6.90816	4.90988e-12	2.89769e-11
PROM1	1.45677	0.304701	4.78099	1.74435e-06	5.81649e-06
CEACAM21	-1.58878	0.15617	-10.1734	2.60683e-24	3.84817e-23
DNAH9	-1.98532	0.34093	-5.82324	5.77185e-09	2.54268e-08
GAS7	-1.09973	0.126009	-8.72739	2.60626e-18	2.50992e-17
MATK	-1.12679	0.14998	-7.51293	5.78168e-14	3.99486e-13
CEACAM7	3.54678	0.301644	11.7582	6.41036e-32	1.50777e-30
SCN4A	3.0687	0.305742	10.0369	1.04903e-23	1.48704e-22
PAX6	-1.34508	0.128062	-10.5034	8.335e-26	1.34977e-24
CACNA2D2	-2.40054	0.249414	-9.62473	6.2873e-22	7.89688e-21
SELE	-2.94151	0.222559	-13.2168	7.02097e-40	2.55953e-38
FMO3	-1.1491	0.162014	-7.09259	1.31627e-12	8.1685e-12
NOX1	1.27854	0.144852	8.82654	1.07961e-18	1.069e-17
E2F2	2.33497	0.146572	15.9305	3.88932e-57	3.30493e-55
CDKL5	-1.0557	0.110515	-9.55254	1.26554e-21	1.55199e-20
TFAP2B	1.05232	0.471194	2.2333	0.0255289	0.0445943
TFAP2D	6.98528	0.587291	11.8941	1.27067e-32	3.13218e-31
DLEC1	-1.06682	0.238754	-4.46827	7.88543e-06	2.41804e-05
CELSR3	3.37688	0.175296	19.2638	1.08056e-82	2.72986e-80
PLEKHG6	1.6864	0.152313	11.0719	1.71678e-28	3.29374e-27
PGLYRP1	-2.02927	0.240246	-8.44663	2.99825e-17	2.65894e-16
NFIX	-1.45376	0.146102	-9.95026	2.51531e-23	3.4821e-22
MAPK8IP2	1.42816	0.202642	7.04769	1.81908e-12	1.11629e-11
TENM1	2.1917	0.315005	6.95765	3.45993e-12	2.06967e-11
PAX7	7.89078	0.579197	13.6236	2.89765e-42	1.19107e-40
IYD	1.40396	0.274296	5.1184	3.08135e-07	1.12403e-06
NCAPD2	1.02655	0.110602	9.2815	1.67113e-20	1.88789e-19
SEMA3G	-3.22379	0.138383	-23.2962	4.8472e-120	1.13269e-116
SLC6A13	-2.65863	0.223974	-11.8703	1.68916e-32	4.13323e-31
PRSS3	4.95907	0.357551	13.8695	9.68993e-44	4.31304e-42
BTK	-1.3999	0.129084	-10.8449	2.10877e-27	3.78623e-26
FMO1	1.27256	0.186718	6.81542	9.39892e-12	5.40837e-11
NME1-NME2	1.02778	0.153577	6.69227	2.19742e-11	1.22333e-10
SLC6A7	1.04324	0.196735	5.30279	1.14044e-07	4.37493e-07
ANOS1	-2.80241	0.164788	-17.0061	7.3982e-65	8.70938e-63
DPF1	1.1593	0.196909	5.88747	3.9216e-09	1.75758e-08
SYT7	3.4314	0.199011	17.2422	1.27976e-66	1.63418e-64
ANLN	3.78237	0.175658	21.5325	7.71706e-103	6.80499e-100
DCN	-1.48446	0.144862	-10.2474	1.21523e-24	1.83624e-23
TYROBP	-1.49391	0.149709	-9.97879	1.88745e-23	2.63319e-22
GABRA3	6.03845	0.504694	11.9646	5.44657e-33	1.37076e-31
BRCA1	1.46519	0.130036	11.2676	1.89709e-29	3.89383e-28
SEMA3B	-1.5356	0.198785	-7.72492	1.11926e-14	8.20929e-14
LTF	1.26908	0.28102	4.51597	6.30273e-06	1.95659e-05
NR1H4	1.09969	0.411575	2.6719	0.00754236	0.0145938
ALOX5	-1.84228	0.139656	-13.1915	9.82003e-40	3.54674e-38
CALCOCO1	-1.21947	0.0822551	-14.8255	1.00278e-49	6.06576e-48
CLDN11	-1.28059	0.204076	-6.27507	3.49472e-10	1.73754e-09
SLC25A39	1.19947	0.092526	12.9636	1.96814e-38	6.58432e-37
DDX11	1.46395	0.12318	11.8847	1.4219e-32	3.49205e-31
GPRC5A	-1.33025	0.153885	-8.64444	5.40698e-18	5.09683e-17
TACC3	1.66139	0.120338	13.806	2.34442e-43	1.02592e-41
MTMR11	1.40942	0.141158	9.98464	1.77953e-23	2.48709e-22
DPEP1	2.08716	0.232207	8.98836	2.50943e-19	2.59012e-18
NPC1L1	3.97471	0.32691	12.1584	5.17648e-34	1.37147e-32
ISL1	4.07807	0.465325	8.76392	1.88579e-18	1.83193e-17
IL20RA	-1.72393	0.191421	-9.00592	2.1387e-19	2.22219e-18
CLCA1	1.73694	0.586547	2.9613	0.00306343	0.00638394
SLC11A1	-1.82539	0.149814	-12.1844	3.76452e-34	1.00709e-32
WWTR1	-1.03201	0.0948038	-10.8857	1.34832e-27	2.44815e-26
ATP1A2	-2.27783	0.20698	-11.0051	3.61058e-28	6.79871e-27
VSIG2	-1.37218	0.248968	-5.51147	3.55847e-08	1.44654e-07
MARCO	-3.02816	0.22545	-13.4316	3.94694e-41	1.53337e-39
CYP24A1	6.69814	0.31699	21.1304	4.17685e-99	2.71124e-96
PRDM11	-1.19079	0.0922049	-12.9146	3.7237e-38	1.22817e-36
SYT13	4.13164	0.401647	10.2867	8.08673e-25	1.23793e-23
SLC7A9	2.78123	0.289709	9.60008	7.98805e-22	9.94485e-21
CPS1	6.62107	0.424292	15.605	6.73092e-55	5.05749e-53
C8B	-2.64663	0.343501	-7.70486	1.30983e-14	9.55311e-14
FHL1	-3.41216	0.17392	-19.6191	1.06163e-85	3.16027e-83
NLRP2	1.16436	0.276287	4.21432	2.50527e-05	7.21686e-05
GRAMD1B	1.33474	0.234258	5.69773	1.21411e-08	5.17442e-08
ABCC2	4.8636	0.357558	13.6023	3.88201e-42	1.59149e-40
GCLM	1.03999	0.154218	6.74367	1.54433e-11	8.72111e-11
EHD2	-1.29768	0.124599	-10.4149	2.12046e-25	3.33563e-24
DEPDC1	3.83495	0.18275	20.9846	9.06032e-98	5.36004e-95
HSD17B6	-2.27078	0.225718	-10.0602	8.28124e-24	1.18322e-22
VIM	-1.20433	0.114936	-10.4783	1.0867e-25	1.74529e-24
RTEL1-TNFRSF6B	1.28023	0.149959	8.53718	1.37538e-17	1.25866e-16
CD44	-1.01631	0.122052	-8.32684	8.30294e-17	7.12273e-16
KCNG1	1.38398	0.262717	5.26795	1.37956e-07	5.24359e-07
AGPAT4	-1.12665	0.120446	-9.35395	8.44309e-21	9.74312e-20
SLAMF7	1.13087	0.170082	6.64896	2.95173e-11	1.62239e-10
PRKCH	-1.06328	0.0788672	-13.4819	1.99788e-41	7.87957e-40
INSRR	2.06606	0.287488	7.18658	6.64361e-13	4.22156e-12
ARNTL2	2.48893	0.197932	12.5746	2.91089e-36	8.78832e-35
ANK1	1.22745	0.225377	5.44618	5.14632e-08	2.05291e-07
IBSP	4.59177	0.328802	13.9652	2.54356e-44	1.16889e-42
HMGB3	3.49209	0.17712	19.7159	1.57347e-86	4.90252e-84
MUSK	-1.60702	0.233093	-6.89432	5.41242e-12	3.17583e-11
ARHGAP31	-2.13443	0.124147	-17.1927	3.00924e-66	3.77051e-64
PNPLA6	-1.56844	0.0851014	-18.4303	7.51036e-76	1.37649e-73
CHPF2	1.00008	0.0794609	12.5858	2.52839e-36	7.66819e-35
FUT8	1.42716	0.113624	12.5603	3.48929e-36	1.04737e-34
GAB2	-1.03551	0.104865	-9.87469	5.36007e-23	7.2548e-22
APBA2	1.98796	0.185384	10.7234	7.90098e-27	1.36309e-25
EFCAB1	-2.06203	0.297871	-6.92256	4.43554e-12	2.6277e-11
MYOC	-4.52345	0.30436	-14.8622	5.80232e-50	3.55409e-48
FAM136A	1.16952	0.0711331	16.4413	9.6858e-61	9.43074e-59
DEPDC1B	3.60038	0.172858	20.8286	2.38308e-96	1.25141e-93
DAPK2	-1.93852	0.141213	-13.7276	6.93683e-43	2.96344e-41
MYOM2	-1.53764	0.160081	-9.60542	7.58467e-22	9.46787e-21
OTC	-3.66554	0.296839	-12.3486	4.95717e-35	1.39565e-33
USP2	-1.06564	0.171774	-6.20372	5.51432e-10	2.691e-09
CASR	1.49657	0.393864	3.7997	0.000144872	0.000374095
FLT4	-1.35071	0.122259	-11.0479	2.24344e-28	4.26044e-27
NSUN2	1.01672	0.084649	12.0111	3.10838e-33	7.92977e-32
METTL1	1.36217	0.113778	11.9722	4.96953e-33	1.25476e-31
HOXC8	2.71367	0.299481	9.06125	1.28966e-19	1.35996e-18
TLL1	-1.57859	0.160881	-9.81212	9.98485e-23	1.32459e-21
VCAN	1.73399	0.173966	9.96741	2.11676e-23	2.94081e-22
MSR1	-2.30549	0.163662	-14.0869	4.5732e-45	2.1989e-43
RIPOR1	-1.27076	0.0994365	-12.7796	2.13031e-37	6.79049e-36
C6	-2.00664	0.299361	-6.70308	2.0407e-11	1.13948e-10
SOX30	1.56375	0.246786	6.33646	2.35103e-10	1.18915e-09
SPDL1	1.29212	0.096516	13.3876	7.14452e-41	2.74368e-39
CDH10	-1.17519	0.32858	-3.57659	0.000348108	0.00084568
MYO16	1.01252	0.236135	4.28789	1.80379e-05	5.29269e-05
TNC	1.54471	0.212973	7.25309	4.07381e-13	2.64179e-12
ZPBP	-1.08736	0.316593	-3.43457	0.00059349	0.00139223
ADAM28	2.29891	0.169081	13.5964	4.20389e-42	1.72043e-40
BARX2	3.87482	0.244941	15.8194	2.2857e-56	1.85782e-54
ZIC2	5.22874	0.38328	13.6421	2.24984e-42	9.27236e-41
ADRB1	-3.14777	0.229896	-13.6922	1.13084e-42	4.74852e-41
DSG2	1.4276	0.134442	10.6187	2.43997e-26	4.09019e-25
GPM6B	-1.96324	0.149898	-13.0972	3.41759e-39	1.1849e-37
MAGEC2	6.91173	0.71712	9.63819	5.51524e-22	6.95146e-21
PREX2	-1.79982	0.17221	-10.4513	1.44482e-25	2.29991e-24
ARAP2	-1.16177	0.118625	-9.79365	1.19884e-22	1.58095e-21
CP	3.48205	0.22041	15.7981	3.20886e-56	2.57237e-54
ANO2	-2.10351	0.167898	-12.5285	5.21367e-36	1.54317e-34
ARHGAP6	-2.36014	0.130539	-18.08	4.58138e-73	7.46046e-71
TNFRSF17	1.83309	0.211634	8.66163	4.65067e-18	4.40433e-17
GUCA1A	4.53089	0.370497	12.2292	2.17018e-34	5.89684e-33
CELF2	-1.19805	0.125513	-9.54529	1.35728e-21	1.661e-20
COL9A2	1.95173	0.200425	9.73794	2.0773e-22	2.6998e-21
UTS2	1.12208	0.264848	4.23668	2.26849e-05	6.57244e-05
TNFRSF9	1.34417	0.179318	7.49598	6.58061e-14	4.53015e-13
EPN3	3.06759	0.160364	19.1289	1.45146e-81	3.46099e-79
NEDD4L	-1.00546	0.122279	-8.22266	1.9904e-16	1.66291e-15
FOXP3	1.8394	0.138471	13.2836	2.88156e-40	1.07566e-38
DKK3	-1.11682	0.138467	-8.0656	7.2876e-16	5.85715e-15
NFE2L3	1.38435	0.13743	10.0731	7.26484e-24	1.04246e-22
LAMC3	-1.68212	0.164948	-10.1979	2.02635e-24	3.01699e-23
RAD51	2.19092	0.140315	15.6143	5.8135e-55	4.38933e-53
POLQ	3.30647	0.171897	19.2352	1.87725e-82	4.69173e-80
MSMO1	-1.09406	0.10674	-10.2498	1.18625e-24	1.79361e-23
ALX4	1.11347	0.324884	3.42727	0.000609674	0.00142711
FSTL4	2.5196	0.285307	8.8312	1.03561e-18	1.02695e-17
ENTPD2	2.14941	0.21942	9.79585	1.17309e-22	1.54743e-21
PTPRN	3.58126	0.314344	11.3928	4.5415e-30	9.65218e-29
CBLN4	-1.23847	0.235169	-5.26631	1.39194e-07	5.28677e-07
CHRDL2	1.39022	0.229721	6.05175	1.43278e-09	6.73125e-09
KCNH2	1.45557	0.247498	5.88112	4.07506e-09	1.82303e-08
CCDC85A	-2.81943	0.178174	-15.824	2.12425e-56	1.73261e-54
NPFFR2	3.40858	0.429562	7.93501	2.10486e-15	1.63628e-14
PHF21B	1.43758	0.300466	4.78449	1.71421e-06	5.7213e-06
GYG2	2.22695	0.156632	14.2177	7.11232e-46	3.56272e-44
DCBLD2	1.13145	0.182013	6.21634	5.08874e-10	2.49217e-09
SERPINB3	2.38581	0.436255	5.46885	4.52973e-08	1.81843e-07
PKP2	1.4205	0.23114	6.14564	7.96408e-10	3.82774e-09
F7	2.87501	0.321935	8.93042	4.24398e-19	4.31564e-18
RASGRF1	-2.09522	0.24706	-8.48062	2.23997e-17	2.0136e-16
CAMK2B	2.59144	0.299069	8.66503	4.51397e-18	4.2792e-17
NDC1	1.01479	0.0944217	10.7474	6.09515e-27	1.05858e-25
ALDH18A1	1.61237	0.078957	20.4209	1.09021e-92	5.04476e-90
SLC2A3	-1.09144	0.163046	-6.69405	2.17084e-11	1.20911e-10
STYK1	2.60162	0.159585	16.3024	9.48642e-60	8.86714e-58
RIMBP2	2.3825	0.352715	6.75475	1.43085e-11	8.10471e-11
COL11A1	6.22573	0.297156	20.951	1.83603e-97	1.02153e-94
SPAG4	2.89813	0.142376	20.3555	4.14961e-92	1.84701e-89
CDH3	2.78013	0.205648	13.5189	1.21032e-41	4.81001e-40
ARSF	-1.47559	0.213861	-6.89975	5.20931e-12	3.06666e-11
VMP1	1.34122	0.108503	12.3612	4.23713e-35	1.19798e-33
LIMCH1	-1.61375	0.128148	-12.5929	2.31109e-36	7.01371e-35
DLX3	2.17399	0.235945	9.21395	3.14341e-20	3.47306e-19
TSPAN32	-1.18169	0.158428	-7.45884	8.72904e-14	5.95128e-13
CCN5	-2.18485	0.166543	-13.1189	2.56683e-39	8.99276e-38
DMRT3	1.8985	0.368986	5.14517	2.67274e-07	9.80402e-07
EYA2	1.83345	0.265317	6.91041	4.83272e-12	2.85395e-11
FAR2	-1.21792	0.149507	-8.14623	3.75452e-16	3.08114e-15
BCAS1	2.27926	0.27591	8.26087	1.4462e-16	1.21761e-15
POU1F1	-1.25082	0.205881	-6.07543	1.23655e-09	5.83989e-09
CHI3L2	-1.74699	0.217257	-8.04112	8.9023e-16	7.11818e-15
CALCRL	-2.75685	0.133926	-20.5849	3.75128e-94	1.8651e-91
ANKS1A	-1.07962	0.076038	-14.1985	9.3629e-46	4.66508e-44
GLP2R	-1.15394	0.320591	-3.59943	0.000318913	0.000779575
MCM10	3.53382	0.177032	19.9615	1.19111e-88	4.41808e-86
MYLK	-1.24219	0.127488	-9.74361	1.96441e-22	2.55805e-21
COL17A1	4.61665	0.300291	15.3739	2.44893e-53	1.73152e-51
SEC61A2	1.0099	0.0988188	10.2197	1.61855e-24	2.43074e-23
PRKCQ	-1.58895	0.146974	-10.8111	3.05112e-27	5.40961e-26
MTHFD2	1.49596	0.127593	11.7245	9.54353e-32	2.22791e-30
SLC9A7	1.22303	0.115301	10.6073	2.75687e-26	4.61149e-25
CTNNA2	1.23959	0.35951	3.448	0.00056475	0.00132961
TIE1	-1.9772	0.120011	-16.4751	5.53738e-61	5.48295e-59
SLC9A3	2.25471	0.240558	9.37285	7.05993e-21	8.19555e-20
NGEF	3.00287	0.217031	13.8361	1.54278e-43	6.80865e-42
ASPM	3.74399	0.172625	21.6886	2.63029e-104	2.67237e-101
SPI1	-1.59605	0.136953	-11.654	2.18872e-31	5.01186e-30
CLDN18	-3.52098	0.356944	-9.86423	5.94892e-23	8.02392e-22
FGFR2	-1.77474	0.173779	-10.2126	1.74128e-24	2.61003e-23
EML1	-1.69822	0.127009	-13.3709	8.94928e-41	3.41431e-39
KIF26A	-1.46707	0.192765	-7.61064	2.72744e-14	1.93929e-13
ACSM2B	-1.26224	0.375261	-3.36364	0.000769211	0.00177058
MTFR1	1.25448	0.107487	11.671	1.79329e-31	4.12253e-30
STAG3	1.20318	0.184087	6.53589	6.32303e-11	3.35963e-10
PFKP	2.13394	0.149003	14.3215	1.60682e-46	8.33032e-45
KLF6	-1.79293	0.107649	-16.6554	2.76574e-62	2.90471e-60
PHKA1	1.64358	0.0983549	16.7107	1.09481e-62	1.17625e-60
SYT1	1.63886	0.24784	6.61256	3.77728e-11	2.05512e-10
PDZD4	-1.08087	0.197053	-5.48516	4.13105e-08	1.66668e-07
HYAL2	-1.29402	0.0851646	-15.1943	3.85511e-52	2.59989e-50
PRR11	2.24757	0.154766	14.5224	8.74313e-48	4.81862e-46
REEP1	-1.64377	0.213926	-7.68384	1.54394e-14	1.11907e-13
STON1-GTF2A1L	-1.50568	0.193743	-7.77154	7.75392e-15	5.76499e-14
RASGRP2	-1.16996	0.149683	-7.81627	5.4411e-15	4.10551e-14
PYGM	-1.19804	0.151636	-7.90079	2.7715e-15	2.1385e-14
PAGE1	3.74472	0.750665	4.98853	6.08391e-07	2.14416e-06
PITX1	4.54454	0.264594	17.1755	4.05077e-66	4.99517e-64
TRPC7	1.90218	0.564349	3.37057	0.000750122	0.00172971
ADGRF5	-1.09921	0.181917	-6.04237	1.51869e-09	7.11197e-09
ADAM7	2.15566	0.666621	3.23371	0.00122192	0.00272356
KCNAB2	-1.0964	0.111159	-9.86333	6.0026e-23	8.09398e-22
GAL	4.82441	0.360153	13.3955	6.42784e-41	2.47456e-39
MAOB	-1.52823	0.166713	-9.16688	4.86919e-20	5.31325e-19
RORA	-1.02169	0.141269	-7.23221	4.75207e-13	3.06504e-12
TGFBR3	-2.55107	0.161674	-15.7791	4.33275e-56	3.43795e-54
PLA2G10	1.28922	0.257406	5.0085	5.48563e-07	1.94401e-06
GUCY2C	1.38527	0.186727	7.41867	1.18299e-13	7.99769e-13
PFN2	1.44756	0.172729	8.38053	5.26912e-17	4.59093e-16
SPTB	3.29093	0.261086	12.6048	1.98766e-36	6.0518e-35
FGF10	-2.93718	0.265481	-11.0636	1.88294e-28	3.59776e-27
POLB	1.15255	0.113479	10.1566	3.09847e-24	4.55807e-23
ST6GALNAC1	1.95779	0.204506	9.57324	1.03608e-21	1.27898e-20
FRMPD1	-1.43802	0.253528	-5.67206	1.41091e-08	5.97067e-08
NDST1	-1.60284	0.0855618	-18.7331	2.66046e-78	5.40606e-76
ASNS	1.67482	0.133324	12.5621	3.41247e-36	1.02563e-34
CNGB1	2.92766	0.250543	11.6853	1.51599e-31	3.50401e-30
ST6GALNAC2	-1.52578	0.167515	-9.10834	8.36501e-20	8.94821e-19
CHAT	4.22348	0.648327	6.51443	7.29639e-11	3.8562e-10
PABPC1	1.042	0.0970065	10.7416	6.49343e-27	1.12482e-25
PTPN21	-2.45221	0.108165	-22.671	8.66692e-114	1.55791e-110
CAMK2A	-1.54793	0.172104	-8.99414	2.38088e-19	2.46233e-18
EPHA8	3.50011	0.416454	8.40455	4.29508e-17	3.76613e-16
TRPM5	2.29243	0.311895	7.35002	1.98181e-13	1.31865e-12
MS4A12	-2.05195	0.687269	-2.98565	0.00282972	0.00593076
VASH1	-1.10567	0.101769	-10.8645	1.70237e-27	3.07426e-26
LMCD1	-1.74243	0.102387	-17.0181	6.03215e-65	7.13718e-63
TRIP13	2.53494	0.170405	14.876	4.71947e-50	2.90222e-48
PRLH	-2.06946	0.381961	-5.418	6.02692e-08	2.38666e-07
MYO3B	3.49612	0.273541	12.781	2.09425e-37	6.68559e-36
CYBRD1	-1.77197	0.14408	-12.2985	9.22634e-35	2.56363e-33
CDH19	-2.21538	0.286717	-7.72669	1.10376e-14	8.1007e-14
SLC6A15	3.02361	0.445049	6.79387	1.09163e-11	6.24767e-11
SPP2	6.74443	0.441428	15.2787	1.06103e-52	7.33557e-51
LIMS2	-2.81111	0.130201	-21.5905	2.20842e-103	2.10639e-100
TFRC	-1.03354	0.140831	-7.33888	2.15394e-13	1.42891e-12
TRPC5	2.00534	0.508587	3.94297	8.04797e-05	0.000215566
HMMR	3.03718	0.159769	19.0099	1.41237e-80	3.21993e-78
TRHDE	-2.61261	0.302198	-8.64535	5.36405e-18	5.05839e-17
CYP2W1	1.28512	0.324764	3.95708	7.58712e-05	0.000203941
MCM2	2.00018	0.134332	14.8898	3.83631e-50	2.37475e-48
MOV10L1	1.20694	0.207903	5.80528	6.42598e-09	2.81625e-08
PANX2	2.44568	0.191886	12.7454	3.30495e-37	1.04436e-35
TP63	1.03908	0.272303	3.8159	0.000135685	0.000351908
GSDMB	1.72794	0.147047	11.7509	6.98453e-32	1.63706e-30
ADAM11	1.14352	0.1827	6.25901	3.87421e-10	1.91705e-09
FERMT2	-1.4172	0.0926794	-15.2915	8.71596e-53	6.0348e-51
ABCB11	1.51039	0.308147	4.90152	9.50994e-07	3.27239e-06
CD5L	-4.06841	0.256696	-15.8491	1.42595e-56	1.16918e-54
FRY	-1.50433	0.121444	-12.387	3.07154e-35	8.75848e-34
PPP2R2C	4.99507	0.337032	14.8208	1.07533e-49	6.49313e-48
CDHR2	3.46345	0.301926	11.4712	1.84164e-30	4.00329e-29
SNCB	1.11381	0.28983	3.84297	0.000121556	0.000317306
CA12	1.5893	0.266423	5.96533	2.44136e-09	1.11775e-08
NTN4	-1.6561	0.132938	-12.4576	1.27078e-35	3.7027e-34
SCARF1	-1.1158	0.130291	-8.56393	1.09083e-17	1.00554e-16
IPCEF1	1.18049	0.198542	5.9458	2.75109e-09	1.25317e-08
ENO1	1.17943	0.0960013	12.2855	1.08312e-34	2.99531e-33
KCNQ2	4.26413	0.428778	9.94484	2.65606e-23	3.66825e-22
SEMA3A	1.76226	0.223514	7.88431	3.16288e-15	2.43086e-14
GTSE1	3.0942	0.156484	19.7732	5.06403e-87	1.64356e-84
WNT8B	1.19718	0.210649	5.68328	1.32136e-08	5.61e-08
CACNG5	2.17438	0.509734	4.26572	1.99258e-05	5.81342e-05
WDR62	2.34182	0.158623	14.7635	2.51873e-49	1.49007e-47
TUBA3D	1.13281	0.153922	7.35965	1.84389e-13	1.22898e-12
MCM6	1.45464	0.106754	13.626	2.80381e-42	1.15453e-40
RBMS2	-1.24609	0.0841245	-14.8125	1.2171e-49	7.29261e-48
SPAG5	3.08652	0.146322	21.094	9.03062e-99	5.55335e-96
TPD52	1.07828	0.121549	8.87113	7.2406e-19	7.2524e-18
ACACB	-1.32767	0.117364	-11.3123	1.14024e-29	2.3674e-28
TRAF4	1.3298	0.0889411	14.9515	1.52339e-50	9.64728e-49
NMRK2	-1.24934	0.342504	-3.64766	0.000264639	0.000655337
UBE2T	3.29806	0.147437	22.3694	7.82371e-111	1.17951e-107
PAK3	1.80773	0.275831	6.55378	5.60999e-11	2.99987e-10
DCX	1.32634	0.445204	2.97916	0.00289036	0.00604985
SPAG6	-1.58926	0.307054	-5.17585	2.2688e-07	8.39548e-07
EXOSC5	1.17132	0.111658	10.4903	9.57317e-26	1.54333e-24
TYR	1.89652	0.53965	3.51436	0.000440822	0.00105442
ACTN2	-2.79176	0.203375	-13.7272	6.98193e-43	2.97998e-41
SMC1B	3.51904	0.282393	12.4615	1.21075e-35	3.5322e-34
FBLN1	-1.36451	0.146805	-9.2947	1.4762e-20	1.67415e-19
ITGA8	-2.09579	0.157733	-13.2869	2.75597e-40	1.03043e-38
AMPH	1.21277	0.239322	5.06754	4.02991e-07	1.45158e-06
LAMP3	-2.78056	0.184556	-15.0662	2.70076e-51	1.76783e-49
FAP	2.26289	0.163727	13.8211	1.90096e-43	8.34991e-42
NEBL	-1.64009	0.136885	-11.9815	4.44051e-33	1.12301e-31
SYNJ2	1.52564	0.10067	15.1548	7.03853e-52	4.69262e-50
RBFOX1	3.54563	0.536553	6.60816	3.89117e-11	2.11487e-10
EDN1	-2.02509	0.167437	-12.0946	1.12744e-33	2.93549e-32
ADCYAP1R1	-2.13646	0.178436	-11.9733	4.90401e-33	1.23956e-31
FGF20	2.17332	0.311984	6.96613	3.25781e-12	1.95352e-11
ITM2A	-2.0397	0.135834	-15.0161	5.75568e-51	3.72057e-49
BRINP1	1.23004	0.360414	3.41286	0.00064284	0.00149934
BPIFB2	4.70374	0.437618	10.7485	6.02358e-27	1.04692e-25
RUNX1T1	-1.27285	0.15289	-8.32525	8.41478e-17	7.21602e-16
CDH17	5.28172	0.353707	14.9325	2.02585e-50	1.26747e-48
OSBPL6	-1.52194	0.176375	-8.62897	6.19053e-18	5.81198e-17
TNS1	-2.17257	0.120933	-17.9651	3.65935e-72	5.77782e-70
CDC14A	-1.04793	0.109821	-9.54215	1.39904e-21	1.70794e-20
CEACAM1	2.06623	0.148606	13.9041	5.98331e-44	2.69399e-42
DUSP13	6.12864	0.388688	15.7675	5.20775e-56	4.12525e-54
PAFAH1B3	2.21693	0.128105	17.3056	4.26969e-67	5.543e-65
KIF22	1.15905	0.0883837	13.1139	2.74115e-39	9.56049e-38
EPB41L2	-1.4102	0.112591	-12.525	5.44724e-36	1.61128e-34
RIMS1	1.1202	0.294083	3.80913	0.000139455	0.000360943
PTPRH	5.19105	0.239323	21.6905	2.52172e-104	2.619e-101
EPHA6	2.2168	0.332567	6.66573	2.6335e-11	1.45329e-10
RDH8	1.15564	0.504416	2.29104	0.0219608	0.03887
SESN1	-1.64083	0.100133	-16.3864	2.39248e-60	2.29129e-58
DNAAF6	-2.20981	0.345069	-6.40397	1.51383e-10	7.78848e-10
CPB2	-2.71459	0.344641	-7.87656	3.36527e-15	2.58004e-14
IGSF9B	1.65116	0.227063	7.27183	3.54647e-13	2.30975e-12
NDC80	3.12115	0.162997	19.1485	9.95894e-82	2.41161e-79
CXCL2	-2.411	0.196116	-12.2937	9.78761e-35	2.71474e-33
AFP	4.50045	0.529939	8.49239	2.02422e-17	1.82668e-16
COL4A4	-1.19177	0.167051	-7.13415	9.73861e-13	6.10767e-12
CDH7	2.01158	0.391127	5.14304	2.70328e-07	9.90907e-07
ARG2	1.13968	0.16948	6.72458	1.76095e-11	9.90253e-11
CACNA1S	-3.33789	0.315785	-10.5701	4.09918e-26	6.78156e-25
PKP1	2.23723	0.327588	6.82942	8.52616e-12	4.91949e-11
PCDHB4	-1.03745	0.136115	-7.62186	2.50038e-14	1.783e-13
PCDHA6	1.70937	0.270797	6.31237	2.74796e-10	1.38184e-09
IL12RB2	1.47186	0.21056	6.99021	2.74466e-12	1.65729e-11
PGR	-1.71863	0.175231	-9.80783	1.04185e-22	1.37938e-21
EPB41L3	-1.08445	0.142927	-7.58741	3.26365e-14	2.30338e-13
KCNK2	1.80793	0.313438	5.76807	8.01835e-09	3.47874e-08
TRAF5	1.3221	0.114535	11.5432	7.98641e-31	1.76897e-29
OPRK1	2.04968	0.391463	5.23594	1.6415e-07	6.18288e-07
LINC01587	3.07444	0.33988	9.04569	1.48724e-19	1.56162e-18
P2RX5	1.31534	0.186362	7.05796	1.6897e-12	1.03935e-11
EPYC	5.30088	0.386881	13.7016	9.93177e-43	4.18172e-41
FAT1	1.17554	0.148614	7.91002	2.5735e-15	1.98868e-14
HAL	2.63202	0.257585	10.2181	1.64592e-24	2.47025e-23
SLCO1A2	-2.68668	0.373981	-7.184	6.77025e-13	4.29852e-12
NKAIN1	4.3808	0.324977	13.4803	2.04185e-41	8.03943e-40
APOB	1.18415	0.316698	3.73905	0.00018472	0.000469163
EFR3B	-1.12065	0.185021	-6.05686	1.38803e-09	6.52764e-09
KIF3C	1.08516	0.153474	7.07061	1.54257e-12	9.52233e-12
GCKR	3.05241	0.28649	10.6545	1.66069e-26	2.81619e-25
CAD	1.10598	0.0971738	11.3815	5.17171e-30	1.09766e-28
FCN1	-1.74509	0.18566	-9.39939	5.48778e-21	6.42316e-20
OVGP1	1.52965	0.159413	9.59553	8.34844e-22	1.03769e-20
PILRA	-1.52732	0.131717	-11.5955	4.3439e-31	9.78392e-30
IGSF9	3.23483	0.164475	19.6675	4.09131e-86	1.25797e-83
ABCB1	-1.60015	0.163019	-9.81571	9.63541e-23	1.28041e-21
WNT11	-1.06604	0.205181	-5.19561	2.04054e-07	7.60074e-07
ORC1	2.74135	0.156066	17.5652	4.54698e-69	6.43963e-67
RAD54L	3.27458	0.161277	20.304	1.18436e-91	5.03201e-89
AQP6	2.87632	0.30141	9.54288	1.38918e-21	1.6965e-20
ITPKC	-1.20442	0.11977	-10.0561	8.63488e-24	1.23112e-22
CEACAM6	1.3851	0.203502	6.80633	1.00118e-11	5.74761e-11
FAT2	2.13809	0.296305	7.21584	5.3601e-13	3.43776e-12
ERO1B	1.11382	0.185168	6.01519	1.79678e-09	8.34902e-09
HSD17B2	1.51296	0.317287	4.76842	1.85672e-06	6.16612e-06
PPEF1	1.74347	0.197146	8.84351	9.27536e-19	9.23111e-18
MYBPC2	1.54992	0.217181	7.13652	9.57207e-13	6.00887e-12
NOX4	1.31448	0.154925	8.48461	2.16446e-17	1.94835e-16
PPP1R15A	-1.87692	0.106701	-17.5905	2.91167e-69	4.16956e-67
ACHE	2.43657	0.239501	10.1735	2.6031e-24	3.84387e-23
TMPRSS11E	6.71019	0.337792	19.8648	8.20166e-88	2.86054e-85
CETP	-1.28324	0.115034	-11.1554	6.74073e-29	1.32982e-27
PTHLH	2.73365	0.255329	10.7064	9.50016e-27	1.63175e-25
TFAP2C	1.20781	0.136728	8.83366	1.01304e-18	1.00543e-17
AURKA	2.63229	0.154746	17.0103	6.88589e-65	8.12674e-63
CASS4	-1.90767	0.135324	-14.097	3.96329e-45	1.9076e-43
RFX2	-1.64033	0.127776	-12.8375	1.01023e-37	3.25841e-36
DNMT3B	2.0497	0.165608	12.3768	3.49011e-35	9.9037e-34
REM1	-1.65224	0.130566	-12.6545	1.05704e-36	3.263e-35
TPX2	3.63462	0.173954	20.8941	6.05771e-97	3.33074e-94
FER1L4	4.17619	0.212366	19.665	4.29952e-86	1.31335e-83
SLC15A1	4.01492	0.321894	12.4728	1.05057e-35	3.07449e-34
DOCK3	1.64609	0.202988	8.1093	5.09124e-16	4.13672e-15
TMEM40	1.33032	0.23747	5.60207	2.11807e-08	8.79266e-08
SMOX	1.48696	0.158714	9.36879	7.33717e-21	8.49628e-20
SIGLEC1	-1.24631	0.161312	-7.72607	1.10918e-14	8.13795e-14
SLC4A11	1.89558	0.208373	9.09705	9.28146e-20	9.89006e-19
C20orf194	-1.25629	0.0889422	-14.1248	2.67266e-45	1.29306e-43
CPXM1	2.00991	0.183056	10.9798	4.78147e-28	8.92796e-27
F11	-2.74541	0.321124	-8.54936	1.2377e-17	1.13555e-16
TESC	3.58415	0.273062	13.1258	2.34369e-39	8.23569e-38
SIRPG	1.42743	0.164743	8.66463	4.5299e-18	4.2917e-17
CFAP61	-1.75717	0.244619	-7.18328	6.80607e-13	4.31892e-12
LHX5	5.23896	0.482981	10.8471	2.05773e-27	3.69742e-26
OAS1	1.18368	0.150317	7.87456	3.41954e-15	2.62079e-14
RPH3A	-1.89983	0.230043	-8.25857	1.47429e-16	1.24081e-15
CHGB	4.39052	0.377448	11.6321	2.82975e-31	6.44186e-30
TBX5	-1.49824	0.133561	-11.2176	3.34167e-29	6.72305e-28
NOS1	-1.77361	0.341349	-5.19588	2.03759e-07	7.59097e-07
CMTM1	1.1731	0.115057	10.1958	2.0695e-24	3.07732e-23
KCNH4	1.07176	0.179792	5.96112	2.50512e-09	1.14559e-08
BIRC5	3.67154	0.176542	20.7969	4.6172e-96	2.37131e-93
LAG3	1.26364	0.179336	7.04622	1.83844e-12	1.12743e-11
OTUB2	1.23827	0.118974	10.4079	2.28169e-25	3.58684e-24
LTBP4	-2.22434	0.133363	-16.6788	1.8686e-62	1.99386e-60
LYZ	-1.04516	0.209159	-4.99699	5.82318e-07	2.05708e-06
TFAP4	1.22697	0.0823345	14.9022	3.18775e-50	1.98379e-48
FETUB	4.06219	0.470417	8.6353	5.85754e-18	5.51043e-17
P3H2	-1.92219	0.213243	-9.01408	1.98528e-19	2.06646e-18
THPO	3.05967	0.274986	11.1266	9.30983e-29	1.81596e-27
CHRD	1.3132	0.197938	6.63441	3.25793e-11	1.78398e-10
MCOLN1	-1.01671	0.0832814	-12.2082	2.81187e-34	7.58313e-33
KIF4A	3.82738	0.168556	22.7068	3.83467e-114	7.16869e-111
DLL3	6.64957	0.403932	16.4621	6.86787e-61	6.74321e-59
POU4F3	1.36185	0.293529	4.63957	3.49136e-06	1.12223e-05
DTX2	1.27518	0.113451	11.2399	2.59673e-29	5.26739e-28
NLRC4	-2.07462	0.122713	-16.9063	4.04049e-64	4.59456e-62
PUS7	1.26444	0.09166	13.7949	2.73629e-43	1.18961e-41
SLC26A4	1.79138	0.286779	6.24654	4.19643e-10	2.07145e-09
SLC26A3	-1.64072	0.303524	-5.40559	6.45971e-08	2.55048e-07
IL5RA	-2.08846	0.237224	-8.80375	1.3232e-18	1.30246e-17
RAPGEF4	-1.8249	0.128864	-14.1614	1.58715e-45	7.78351e-44
SMPX	2.78774	0.331382	8.41247	4.01478e-17	3.5283e-16
TF	3.29074	0.344085	9.56374	1.13581e-21	1.39766e-20
ORC6	3.04282	0.145911	20.854	1.40116e-96	7.61451e-94
ZFHX4	1.7528	0.24687	7.10008	1.24685e-12	7.74907e-12
CPA1	-1.27899	0.313283	-4.08255	4.45449e-05	0.000123846
RGS17	3.73187	0.198287	18.8206	5.12e-79	1.07304e-76
CMA1	-1.77863	0.244085	-7.28692	3.17125e-13	2.07347e-12
JPH4	-2.59919	0.148852	-17.4616	2.80832e-68	3.83771e-66
MYH7	2.71087	0.392258	6.91094	4.81441e-12	2.8435e-11
TGM1	-2.43424	0.170975	-14.2374	5.36674e-46	2.71157e-44
DAZL	1.68757	0.337477	5.00056	5.71641e-07	2.02089e-06
SEMA6A	-2.54765	0.154478	-16.492	4.1911e-61	4.18537e-59
WDR76	1.12958	0.111758	10.1073	5.12567e-24	7.42571e-23
TBX15	3.72868	0.236285	15.7805	4.24037e-56	3.37037e-54
COL9A3	1.74379	0.196377	8.87982	6.69659e-19	6.71758e-18
TEKT2	-1.61114	0.258055	-6.24341	4.28131e-10	2.11223e-09
CLSPN	2.72011	0.165778	16.4081	1.67321e-60	1.61568e-58
DPYSL2	-1.56806	0.114212	-13.7294	6.77037e-43	2.89497e-41
TGFB2	-1.07665	0.185153	-5.81492	6.0663e-09	2.66611e-08
CDC45	3.14942	0.1642	19.1804	5.39519e-82	1.31328e-79
ADA2	-1.05503	0.126011	-8.37255	5.63849e-17	4.90453e-16
XYLB	1.57675	0.108217	14.5702	4.34317e-48	2.41933e-46
GABRP	2.23311	0.335133	6.66333	2.67683e-11	1.47581e-10
KRT31	1.62886	0.514426	3.16637	0.00154357	0.00338004
CDC6	3.41464	0.160745	21.2426	3.85749e-100	2.73157e-97
FMO2	-3.27235	0.167947	-19.4845	1.48736e-84	4.04279e-82
NXPE1	1.42093	0.402281	3.53219	0.000412127	0.00099019
SH2D3C	-2.29857	0.10957	-20.9782	1.03795e-97	5.98886e-95
TBC1D2	-1.05552	0.131717	-8.01356	1.11438e-15	8.85439e-15
TLL2	2.84513	0.229174	12.4147	2.17447e-35	6.25391e-34
CYP26A1	2.72214	0.344651	7.89825	2.82838e-15	2.18131e-14
TDRD1	2.53469	0.319882	7.92384	2.30293e-15	1.7855e-14
SORBS1	-1.58271	0.126271	-12.5343	4.84644e-36	1.43629e-34
CRTAC1	-2.58944	0.251544	-10.2942	7.48389e-25	1.14791e-23
BAMBI	1.09234	0.22981	4.75321	2.00208e-06	6.62155e-06
IL11	2.70918	0.229116	11.8245	2.91743e-32	7.02105e-31
MYO3A	1.10939	0.320587	3.46049	0.000539192	0.00127277
TPSD1	-1.29784	0.284225	-4.56623	4.9658e-06	1.564e-05
SMIM24	3.89302	0.327176	11.8989	1.1997e-32	2.96506e-31
SRPK1	1.58314	0.0796312	19.881	5.94723e-88	2.10568e-85
NCR2	1.59627	0.350591	4.55307	5.28684e-06	1.65762e-05
DSP	2.17841	0.177237	12.2909	1.01328e-34	2.80716e-33
CDC7	1.25749	0.125369	10.0303	1.1212e-23	1.58644e-22
PRTFDC1	1.29282	0.135136	9.56683	1.10237e-21	1.35723e-20
PALMD	-2.04181	0.137115	-14.8912	3.76125e-50	2.33138e-48
FBXL19	1.18314	0.0965318	12.2565	1.55111e-34	4.25927e-33
MAGEB2	5.64418	0.74475	7.57863	3.4923e-14	2.45918e-13
EFNA2	5.72154	0.417624	13.7002	1.0119e-42	4.25673e-41
CBARP	1.94695	0.178231	10.9238	8.8742e-28	1.62847e-26
PCDH11Y	-1.32052	0.403852	-3.26981	0.0010762	0.00242128
HCN2	2.33062	0.222611	10.4695	1.19312e-25	1.9103e-24
CDHR5	2.75384	0.343617	8.01428	1.10785e-15	8.80399e-15
IZUMO4	1.10532	0.167479	6.59972	4.11931e-11	2.23471e-10
GADD45B	-1.77596	0.134607	-13.1937	9.53942e-40	3.44806e-38
IGF2-AS	1.29992	0.395955	3.28299	0.00102712	0.002318
MMP11	5.51951	0.256484	21.5199	1.0139e-102	8.77509e-100
P2RX6	-1.30125	0.207566	-6.26906	3.63225e-10	1.80343e-09
DERL3	2.21486	0.167818	13.198	9.0098e-40	3.25915e-38
SUSD2	-2.04594	0.251579	-8.13239	4.20903e-16	3.43844e-15
SEC14L2	1.05511	0.148514	7.10447	1.20788e-12	7.51484e-12
SEC14L3	-3.0629	0.351822	-8.70582	3.15284e-18	3.0164e-17
PPM1F	-1.27381	0.0768263	-16.5804	9.66108e-62	9.81566e-60
MFNG	-1.53917	0.10565	-14.5687	4.44582e-48	2.47357e-46
PLA2G3	-1.53341	0.277108	-5.53363	3.13677e-08	1.28147e-07
PIK3IP1	-1.02717	0.0991348	-10.3614	3.71648e-25	5.79752e-24
GCAT	1.10492	0.13157	8.39793	4.54437e-17	3.97354e-16
GGTLC2	-1.48171	0.271221	-5.4631	4.6788e-08	1.87513e-07
TTC28	-1.26044	0.105423	-11.956	6.04038e-33	1.51613e-31
SLC16A8	2.20236	0.203602	10.8169	2.86155e-27	5.08894e-26
CENPM	1.72836	0.143729	12.0252	2.62096e-33	6.72671e-32
SEPTIN3	1.49031	0.203644	7.31824	2.51241e-13	1.65801e-12
SLC5A4	-1.84803	0.179934	-10.2706	9.55964e-25	1.45668e-23
KDELR3	2.2302	0.127346	17.513	1.14072e-68	1.58669e-66
CYP2D6	1.84962	0.201016	9.20136	3.5344e-20	3.89217e-19
RSPH14	-1.46902	0.24547	-5.98449	2.17069e-09	9.99697e-09
TIMP3	-1.91006	0.169399	-11.2755	1.73329e-29	3.57017e-28
MIOX	4.10459	0.312746	13.1244	2.38777e-39	8.37799e-38
NEFH	2.31846	0.306465	7.56515	3.87421e-14	2.71747e-13
BIK	1.99903	0.164241	12.1713	4.4192e-34	1.17617e-32
CBX7	-1.65749	0.109683	-15.1117	1.35686e-51	9.00769e-50
PDGFB	-1.49487	0.123099	-12.1436	6.2037e-34	1.63252e-32
ACR	-1.49844	0.186903	-8.01717	1.08212e-15	8.60397e-15
CABP7	1.78957	0.219509	8.15263	3.56083e-16	2.92631e-15
APOL4	-1.13527	0.145668	-7.79354	6.51573e-15	4.8809e-14
PNPLA5	4.95399	0.555203	8.92285	4.54456e-19	4.61026e-18
CACNA1I	2.08952	0.24473	8.53807	1.36479e-17	1.24921e-16
PVALB	-1.31656	0.21687	-6.07072	1.2734e-09	6.00482e-09
CSF2RB	-1.0073	0.131147	-7.68065	1.58285e-14	1.14602e-13
UPK3A	3.09909	0.280021	11.0673	1.80667e-28	3.46052e-27
MLC1	-1.3217	0.204528	-6.46219	1.03201e-10	5.37932e-10
KCNK10	2.00197	0.351903	5.68899	1.27792e-08	5.43348e-08
CTSG	-1.85265	0.239019	-7.75108	9.11149e-15	6.74109e-14
COCH	3.71454	0.250463	14.8307	9.27293e-50	5.62831e-48
POLE2	2.35097	0.137851	17.0544	3.24049e-65	3.87334e-63
CDKL1	-1.15946	0.135231	-8.5739	1.00034e-17	9.25048e-17
TRIM9	2.74835	0.269437	10.2003	1.9756e-24	2.94613e-23
GNPNAT1	1.47014	0.113676	12.9328	2.9393e-38	9.74263e-37
CDKN3	2.87901	0.173703	16.5743	1.06823e-61	1.08063e-59
CCDC198	5.49916	0.443971	12.3863	3.09946e-35	8.83271e-34
PLEK2	2.72129	0.157646	17.2621	9.08152e-67	1.16283e-64
LRRC74A	-1.11104	0.217507	-5.10808	3.25449e-07	1.18376e-06
ISM2	2.98962	0.375209	7.96787	1.61427e-15	1.26733e-14
SIX4	1.91596	0.134206	14.2762	3.08014e-46	1.57154e-44
GALNT16	-1.34321	0.202886	-6.62051	3.57966e-11	1.95351e-10
SERPINA4	8.0482	0.554046	14.5262	8.26423e-48	4.56006e-46
SLC8A3	-1.53547	0.19594	-7.83642	4.63575e-15	3.5143e-14
DHRS2	1.3919	0.272634	5.10537	3.30143e-07	1.2e-06
NFKBIA	-1.0359	0.115163	-8.9951	2.36024e-19	2.44207e-18
EMC9	1.00171	0.10339	9.68867	3.36886e-22	4.30654e-21
NFATC4	1.18534	0.119722	9.90075	4.13173e-23	5.6314e-22
MMP9	1.99838	0.205615	9.71903	2.50153e-22	3.23138e-21
VSX1	3.89101	0.333672	11.6612	2.01241e-31	4.61266e-30
GINS1	3.03925	0.149591	20.3171	9.08623e-92	3.93198e-89
SGK2	2.60491	0.2171	11.9987	3.61047e-33	9.18058e-32
MYBL2	3.80685	0.19883	19.1462	1.04015e-81	2.5058e-79
HNF4A	2.88294	0.384162	7.50449	6.16693e-14	4.25162e-13
RAB5IF	1.13516	0.109453	10.3712	3.35295e-25	5.23392e-24
RIMS4	-1.62479	0.316493	-5.13374	2.84039e-07	1.03913e-06
PABPC1L	2.13369	0.159195	13.4029	5.81165e-41	2.24103e-39
SALL4	3.41463	0.196048	17.4173	6.10067e-68	8.19312e-66
DOK5	2.26458	0.209898	10.7889	3.88375e-27	6.83142e-26
TUBB1	-2.64008	0.176746	-14.9371	1.88922e-50	1.18676e-48
HRH3	2.21595	0.608475	3.64182	0.00027072	0.000669508
NTSR1	3.0431	0.375465	8.10486	5.28053e-16	4.28308e-15
MRGBP	1.12616	0.0873441	12.8934	4.90211e-38	1.60775e-36
SLC17A9	2.49447	0.186991	13.3401	1.35355e-40	5.11809e-39
NKAIN4	3.12887	0.278254	11.2446	2.46121e-29	5.00117e-28
AVP	1.29779	0.568544	2.28265	0.0224512	0.0396808
COL20A1	1.58235	0.363845	4.34898	1.36774e-05	4.06736e-05
CHRNA4	-1.90115	0.338296	-5.61978	1.91205e-08	7.98155e-08
EEF1A2	6.35994	0.327436	19.4235	4.88824e-84	1.30547e-81
PTK6	1.72547	0.169994	10.1502	3.30816e-24	4.8589e-23
SPEF1	-1.4276	0.234116	-6.09784	1.0751e-09	5.10627e-09
SEL1L2	-2.54884	0.276174	-9.22911	2.72884e-20	3.02862e-19
TRIB3	1.28892	0.141457	9.11172	8.10868e-20	8.69524e-19
RASSF2	-1.23583	0.116376	-10.6192	2.42559e-26	4.06754e-25
SLC52A3	1.1261	0.149437	7.53563	4.85987e-14	3.38547e-13
ANGPT4	-4.22976	0.213014	-19.8567	9.63958e-88	3.31261e-85
RSPO4	-2.31083	0.235497	-9.81259	9.93837e-23	1.31879e-21
SIRPB1	-2.85749	0.175433	-16.2882	1.19675e-59	1.10318e-57
FERMT1	3.23126	0.165346	19.5424	4.78506e-85	1.38046e-82
HAO1	2.16663	0.594998	3.64141	0.000271147	0.000670493
PDYN	-1.52563	0.334654	-4.55881	5.14437e-06	1.6161e-05
CCM2L	-2.51306	0.130905	-19.1975	3.8801e-82	9.54423e-80
MYL9	-1.71897	0.123559	-13.9121	5.34669e-44	2.41666e-42
HCK	-1.34293	0.145059	-9.25782	2.08648e-20	2.34127e-19
SAMHD1	-1.19693	0.104467	-11.4575	2.15706e-30	4.6759e-29
PAK5	-1.5922	0.330055	-4.82403	1.40687e-06	4.74327e-06
OXT	2.09778	0.317132	6.61486	3.71909e-11	2.02464e-10
E2F1	1.45511	0.142433	10.2161	1.67938e-24	2.51966e-23
PXMP4	-1.06955	0.142076	-7.528	5.15226e-14	3.58058e-13
CST4	5.88096	0.448642	13.1084	2.94913e-39	1.02553e-37
WFDC2	1.74507	0.187047	9.32957	1.06306e-20	1.21921e-19
PPP1R16B	-1.16948	0.143803	-8.13254	4.20383e-16	3.43479e-15
FAM83D	2.25846	0.157398	14.3487	1.08533e-46	5.66117e-45
EPPIN	-1.47374	0.343974	-4.28446	1.83187e-05	5.37009e-05
DNTTIP1	1.53158	0.145834	10.5022	8.43579e-26	1.36468e-24
SYNDIG1	1.63028	0.198277	8.22222	1.99772e-16	1.66873e-15
TNNC2	2.90027	0.312086	9.29316	1.4978e-20	1.69823e-19
CDH20	1.53492	0.297333	5.16229	2.43941e-07	8.99617e-07
SMAD7	-1.11779	0.0858241	-13.0242	8.91637e-39	3.04172e-37
NOL4	1.10015	0.312914	3.51582	0.000438398	0.00104894
CSTF2	1.07816	0.0707193	15.2457	1.75961e-52	1.21115e-50
MXRA5	1.68804	0.174606	9.66769	4.13593e-22	5.25264e-21
VSIG1	3.86388	0.351206	11.0018	3.74763e-28	7.03693e-27
GPR143	1.15379	0.182201	6.33249	2.41235e-10	1.21832e-09
MCTS2P	1.45408	0.133019	10.9314	8.15915e-28	1.50306e-26
TLR8	-1.79827	0.170787	-10.5293	6.33085e-26	1.03273e-24
CHRDL1	-2.29203	0.216821	-10.5711	4.05838e-26	6.71883e-25
SRPX	-1.78801	0.1711	-10.4501	1.46419e-25	2.3288e-24
MCF2	2.37263	0.302422	7.84543	4.31481e-15	3.27898e-14
BMX	-1.78289	0.218355	-8.1651	3.21163e-16	2.65051e-15
ZC3H12B	-1.07615	0.136229	-7.89956	2.79893e-15	2.15931e-14
SCML2	1.11951	0.180006	6.21931	4.99353e-10	2.44759e-09
RS1	-3.74781	0.239931	-15.6204	5.28995e-55	4.02001e-53
PCSK1N	2.30283	0.27216	8.46131	2.64397e-17	2.35908e-16
RAB40AL	1.73444	0.31296	5.54206	2.98931e-08	1.22422e-07
GATA1	-1.75249	0.157375	-11.1358	8.39988e-29	1.64189e-27
PHEX	-1.25515	0.162106	-7.74276	9.7281e-15	7.17797e-14
GPR50	3.41383	0.65307	5.22735	1.71957e-07	6.46497e-07
PCYT1B	-1.96763	0.225511	-8.72522	2.65669e-18	2.55532e-17
TIMP1	1.52237	0.126108	12.0719	1.48574e-33	3.84695e-32
GABRE	1.10371	0.217781	5.06799	4.02041e-07	1.44827e-06
PCDH11X	-1.46584	0.320417	-4.57479	4.76709e-06	1.50639e-05
ITIH6	3.14188	0.36806	8.53635	1.38534e-17	1.26752e-16
SRPX2	2.31202	0.1795	12.8804	5.80681e-38	1.89781e-36
ZDHHC15	-1.00442	0.178143	-5.63831	1.71729e-08	7.20203e-08
CENPI	2.73972	0.154865	17.691	4.9172e-70	7.31879e-68
DRP2	3.07465	0.240189	12.8009	1.61963e-37	5.18461e-36
TAF7L	3.61159	0.323559	11.1621	6.25268e-29	1.23562e-27
FGF14	-1.21629	0.180681	-6.73171	1.67686e-11	9.44553e-11
MLNR	1.20694	0.31008	3.89234	9.92828e-05	0.000262582
CAB39L	-1.39442	0.105903	-13.1669	1.35987e-39	4.86266e-38
ACP5	-1.82347	0.131921	-13.8224	1.86704e-43	8.20864e-42
SGCG	-3.83418	0.205746	-18.6355	1.65469e-77	3.26302e-75
RGCC	-2.87882	0.122678	-23.4665	8.97398e-122	2.6213e-118
OLFM4	4.20651	0.447339	9.40339	5.2833e-21	6.19158e-20
MSLN	1.28558	0.318948	4.03069	5.56128e-05	0.000152593
HSF4	1.90827	0.180041	10.5991	3.00913e-26	5.01015e-25
ELMO3	1.12887	0.116379	9.7	3.01496e-22	3.87107e-21
TSNAXIP1	-1.31888	0.208124	-6.33698	2.34314e-10	1.18567e-09
CBLN1	1.04051	0.296693	3.50701	0.000453179	0.00108137
PLLP	-1.49989	0.15828	-9.47615	2.63837e-21	3.15605e-20
ZNF423	-1.81241	0.137236	-13.2065	8.0454e-40	2.91933e-38
MMP15	1.025	0.133601	7.67214	1.69148e-14	1.22203e-13
NDRG4	-2.04226	0.171673	-11.8963	1.23763e-32	3.05719e-31
FA2H	2.52757	0.200521	12.605	1.98047e-36	6.03386e-35
NECAB2	2.38978	0.294303	8.12012	4.65742e-16	3.79346e-15
WFDC1	-1.85619	0.162073	-11.4528	2.27724e-30	4.92726e-29
NME4	1.39687	0.114701	12.1784	4.05152e-34	1.08078e-32
FOXF1	-2.74407	0.134362	-20.4229	1.04684e-92	4.89251e-90
HAGHL	1.31674	0.154625	8.51571	1.65569e-17	1.50633e-16
SLC7A5	2.66161	0.179075	14.8631	5.72168e-50	3.5093e-48
RHBDL1	3.18195	0.19032	16.7189	9.54351e-63	1.03008e-60
MEFV	-1.66107	0.161306	-10.2976	7.22273e-25	1.1093e-23
CRYM	1.03754	0.263873	3.93197	8.42523e-05	0.000224994
SALL1	5.65249	0.483107	11.7003	1.27019e-31	2.94756e-30
TOX3	2.8055	0.226026	12.4123	2.24083e-35	6.43685e-34
QPRT	1.54392	0.195325	7.90436	2.69309e-15	2.07903e-14
KNOP1	1.13783	0.0683979	16.6355	3.85704e-62	4.01476e-60
AQP9	-1.56253	0.188751	-8.27827	1.24979e-16	1.05931e-15
CORO2B	-2.18937	0.156581	-13.9824	1.99742e-44	9.23358e-43
RASL12	-1.60121	0.119247	-13.4277	4.16336e-41	1.61476e-39
ACSBG1	-1.5616	0.198172	-7.88004	3.27287e-15	2.51126e-14
IGDCC4	1.19762	0.152641	7.84596	4.29666e-15	3.26571e-14
GOLGA8UP	1.10211	0.317922	3.46661	0.00052706	0.00124621
CEMIP	2.08775	0.216966	9.62247	6.4272e-22	8.0661e-21
ZNF106	-1.27792	0.091822	-13.9174	4.96565e-44	2.24879e-42
TGM5	3.07095	0.337514	9.09874	9.13877e-20	9.74691e-19
FAM189A1	-2.16148	0.231748	-9.32686	1.09052e-20	1.24918e-19
RHOV	3.61803	0.254519	14.2152	7.37856e-46	3.69212e-44
OIP5	2.37837	0.161234	14.7511	3.02727e-49	1.78414e-47
PDGFRL	1.45434	0.149563	9.72393	2.38399e-22	3.08625e-21
CA2	-1.47098	0.218337	-6.73722	1.61444e-11	9.10495e-11
TRPA1	2.3845	0.2849	8.3696	5.78142e-17	5.02231e-16
CALB1	2.89638	0.36218	7.99709	1.27396e-15	1.00829e-14
LAPTM4B	1.43168	0.1294	11.0639	1.8766e-28	3.58711e-27
PLAT	1.62102	0.240057	6.75265	1.4517e-11	8.21588e-11
DKK4	2.93675	0.520925	5.63757	1.72466e-08	7.231e-08
ESRP1	1.11642	0.0905222	12.3332	6.00496e-35	1.68254e-33
CCN4	2.20851	0.162134	13.6215	2.98473e-42	1.22471e-40
STMN2	1.81704	0.29454	6.16907	6.86925e-10	3.32616e-09
TSTA3	1.37592	0.115118	11.9522	6.32371e-33	1.58554e-31
PYCR3	1.3836	0.111788	12.377	3.48045e-35	9.88227e-34
ANXA13	1.33786	0.332219	4.02703	5.64848e-05	0.000154804
ARHGEF10	-1.06313	0.104643	-10.1596	3.00382e-24	4.42163e-23
MCM4	2.2039	0.127141	17.3344	2.58965e-67	3.39972e-65
ADAM2	4.83454	0.639472	7.56022	4.02403e-14	2.81918e-13
FGL1	7.40029	0.3914	18.9073	9.93943e-80	2.19117e-77
KCNN4	3.23418	0.194025	16.6689	2.20709e-62	2.33902e-60
LHB	2.14679	0.236277	9.08592	1.02828e-19	1.09024e-18
CGB3	2.27896	0.515241	4.42309	9.72996e-06	2.94961e-05
TUBB4A	2.29997	0.278816	8.24905	1.59653e-16	1.34104e-15
KCNA7	2.51764	0.325656	7.73097	1.06729e-14	7.84294e-14
CKM	2.99894	0.285089	10.5193	7.03875e-26	1.14541e-24
RNASEH2A	1.28274	0.11507	11.1474	7.36888e-29	1.44763e-27
KLC3	1.5651	0.201334	7.77364	7.62626e-15	5.67369e-14
CD37	-1.12445	0.136372	-8.24551	1.64452e-16	1.3806e-15
AMH	1.76644	0.274691	6.43063	1.27073e-10	6.56956e-10
RETN	-2.96004	0.264843	-11.1766	5.3099e-29	1.05377e-27
CLEC4M	-4.50058	0.290461	-15.4946	3.77436e-54	2.76487e-52
RSPH6A	2.27411	0.482071	4.71737	2.3891e-06	7.83449e-06
IL4I1	1.90422	0.172465	11.0411	2.41941e-28	4.58717e-27
NOVA2	-2.42396	0.126877	-19.1047	2.30532e-81	5.46912e-79
LILRA1	-1.65082	0.133912	-12.3276	6.43263e-35	1.79913e-33
ASF1B	2.35341	0.136918	17.1885	3.24011e-66	4.03813e-64
TNNT1	3.20965	0.294634	10.8937	1.2353e-27	2.24641e-26
EPHX3	2.21562	0.176697	12.5391	4.56077e-36	1.35335e-34
CASP14	6.69922	0.743067	9.01562	1.95755e-19	2.03896e-18
SLC1A6	1.41344	0.373237	3.78699	0.000152486	0.000392411
CCNE1	3.28301	0.18492	17.7537	1.6146e-70	2.43419e-68
CLC	-1.16374	0.381752	-3.04842	0.00230049	0.00489241
CCNP	4.30096	0.25363	16.9576	1.69101e-64	1.96595e-62
GPI	1.09854	0.0962668	11.4114	3.66922e-30	7.85186e-29
PRX	-3.37825	0.157143	-21.4979	1.62763e-102	1.35837e-99
SHD	1.14154	0.263455	4.33296	1.47117e-05	4.35997e-05
FSD1	2.45513	0.241095	10.1832	2.35623e-24	3.49036e-23
OVOL3	1.3779	0.216155	6.37463	1.8341e-10	9.37324e-10
ZFR2	1.88657	0.352257	5.35566	8.52467e-08	3.31759e-07
APLP1	1.44517	0.230999	6.2562	3.94481e-10	1.95136e-09
DENND3	-1.7383	0.102511	-16.9572	1.70147e-64	1.9732e-62
CD79A	2.00192	0.209634	9.54956	1.30252e-21	1.59692e-20
LIM2	-3.14828	0.282207	-11.1559	6.70006e-29	1.32236e-27
NKG7	-1.08386	0.182276	-5.94628	2.74302e-09	1.24973e-08
CD33	-1.4558	0.139338	-10.448	1.49672e-25	2.37605e-24
CEACAM5	4.77387	0.310806	15.3597	3.0508e-53	2.14732e-51
ATP1A3	1.58722	0.217702	7.29083	3.08062e-13	2.0159e-12
CNFN	2.66316	0.194769	13.6734	1.46365e-42	6.10217e-41
GRIN2D	2.51732	0.231191	10.8885	1.3078e-27	2.37548e-26
SYNGR4	4.38439	0.337704	12.9829	1.52894e-38	5.15561e-37
CCDC114	-1.07974	0.225192	-4.79474	1.62886e-06	5.45163e-06
SIGLEC6	-1.52928	0.194881	-7.84723	4.25327e-15	3.23378e-14
SIGLEC5	-1.5513	0.16049	-9.66603	4.20389e-22	5.33604e-21
CABP5	-2.65047	0.482385	-5.49452	3.91765e-08	1.58469e-07
HAS1	-3.37123	0.272866	-12.3549	4.58543e-35	1.29333e-33
CAPS	-1.2756	0.196164	-6.50272	7.8883e-11	4.16057e-10
RASIP1	-2.3123	0.127195	-18.1792	7.54472e-74	1.27757e-71
THEG	3.54121	0.397735	8.90345	5.41354e-19	5.45981e-18
FGF21	2.71067	0.599597	4.52083	6.15987e-06	1.91512e-05
CACNG7	1.76526	0.487817	3.6187	0.000296089	0.000727512
MAST1	3.23895	0.19424	16.675	1.99233e-62	2.12103e-60
JAK3	1.1037	0.11323	9.74743	1.89197e-22	2.46716e-21
SLC5A5	3.15786	0.342505	9.2199	2.97389e-20	3.29433e-19
KCNN1	1.50651	0.212669	7.08384	1.4021e-12	8.68275e-12
ISYNA1	1.1461	0.136753	8.3808	5.25704e-17	4.58126e-16
COMP	2.87801	0.249158	11.5509	7.30322e-31	1.62149e-29
UPK1A	1.85798	0.347542	5.34606	8.98911e-08	3.49107e-07
ATP4A	2.53623	0.451932	5.61197	2.00038e-08	8.32576e-08
GAPDHS	1.57167	0.384895	4.08337	4.43872e-05	0.000123437
MAG	-2.0832	0.302713	-6.88176	5.91195e-12	3.45678e-11
TMEM59L	4.15522	0.321829	12.9113	3.88877e-38	1.2817e-36
HAMP	1.19954	0.218217	5.49699	3.86329e-08	1.56419e-07
LSR	1.37178	0.12066	11.369	5.96692e-30	1.26243e-28
HPN	1.00557	0.19163	5.24746	1.54207e-07	5.82903e-07
GRIK5	1.6007	0.258935	6.18185	6.33536e-10	3.07849e-09
AVL9	1.08715	0.0836824	12.9913	1.37037e-38	4.63091e-37
RUNDC3B	-1.09028	0.194474	-5.60633	2.06667e-08	8.59474e-08
TFPI2	3.62392	0.327411	11.0684	1.78558e-28	3.42151e-27
ITGB8	1.43908	0.230459	6.24443	4.25356e-10	2.0992e-09
DUS4L	1.10293	0.0878099	12.5604	3.48445e-36	1.04659e-34
DLX5	2.44093	0.255703	9.54594	1.34881e-21	1.6515e-20
STEAP1B	2.41186	0.253587	9.51099	1.88858e-21	2.28251e-20
MPP6	1.12246	0.134519	8.34419	7.17038e-17	6.17951e-16
ATP6V0A4	1.99624	0.280578	7.11474	1.12126e-12	6.99737e-12
CAV2	-2.35237	0.156816	-15.0009	7.24755e-51	4.66558e-49
CAV1	-3.42808	0.18191	-18.8449	3.23754e-79	7.00509e-77
MET	1.28308	0.207516	6.18305	6.28766e-10	3.05563e-09
WNT2	-1.0319	0.1667	-6.19015	6.01059e-10	2.9228e-09
HOXA1	1.92215	0.243281	7.90095	2.76783e-15	2.13637e-14
LFNG	1.08744	0.15464	7.03208	2.03478e-12	1.24376e-11
HOXA5	-1.61043	0.134791	-11.9477	6.67797e-33	1.66899e-31
ANKRD7	2.14859	0.259265	8.28723	1.15917e-16	9.84996e-16
TSPAN12	-1.30102	0.123246	-10.5562	4.75326e-26	7.82212e-25
HOXA13	5.81007	0.583067	9.96468	2.17583e-23	3.02109e-22
CPED1	-1.97856	0.150394	-13.1558	1.57555e-39	5.6167e-38
EVX1	4.25793	0.533759	7.97725	1.49627e-15	1.17707e-14
ABHD11	1.41346	0.111755	12.6479	1.14906e-36	3.54472e-35
COBL	-1.11586	0.164116	-6.79918	1.05214e-11	6.02533e-11
PLEKHA8	1.29155	0.0946572	13.6445	2.17821e-42	8.98506e-41
STX1A	3.05465	0.157854	19.3511	1.99631e-83	5.21225e-81
GARS1	1.04619	0.0857315	12.2031	2.992e-34	8.05496e-33
NSUN5P2	1.58928	0.142962	11.1169	1.03871e-28	2.0202e-27
CCL24	-2.44964	0.240116	-10.2019	1.94374e-24	2.90139e-23
NPTX2	2.49567	0.261822	9.53192	1.54403e-21	1.87775e-20
PTPRZ1	2.05099	0.30649	6.69186	2.20353e-11	1.226e-10
HYAL4	1.15058	0.319895	3.59674	0.000322234	0.000787119
AIMP2	1.03938	0.0905896	11.4735	1.79158e-30	3.89992e-29
TFR2	2.95203	0.164655	17.9286	7.05061e-72	1.10206e-69
PPP1R17	-1.55681	0.320052	-4.86425	1.14894e-06	3.91919e-06
AP1S1	1.11617	0.100989	11.0523	2.13556e-28	4.06549e-27
MOGAT3	2.86308	0.518105	5.52606	3.27498e-08	1.33513e-07
EZH2	2.54264	0.125689	20.2296	5.37185e-91	2.20227e-88
SFRP4	1.10712	0.198863	5.56724	2.58799e-08	1.06603e-07
MEST	1.25083	0.118574	10.5489	5.13957e-26	8.42226e-25
MEOX2	-1.12013	0.173236	-6.46593	1.0068e-10	5.25331e-10
POU6F2	3.97343	0.37262	10.6635	1.50825e-26	2.55953e-25
RARRES2	-1.00483	0.147237	-6.82463	8.81523e-12	5.08126e-11
AGR2	2.49157	0.206489	12.0664	1.59019e-33	4.11284e-32
GALNTL5	1.839	0.53683	3.42567	0.000613274	0.00143439
LIMK1	1.1084	0.105683	10.488	9.81108e-26	1.57896e-24
SLC1A1	-2.19563	0.177285	-12.3847	3.16275e-35	9.00759e-34
LHX2	4.71834	0.365592	12.906	4.16137e-38	1.36865e-36
OGN	-2.15787	0.255552	-8.44393	3.06835e-17	2.71956e-16
ECM2	-1.2491	0.136518	-9.14969	5.70978e-20	6.2001e-19
LHX6	-1.43178	0.144942	-9.87829	5.17079e-23	7.00516e-22
PTGR1	1.34827	0.176636	7.63305	2.29257e-14	1.63957e-13
AMBP	2.86125	0.326433	8.76518	1.86476e-18	1.81264e-17
DNM1	1.11628	0.14843	7.5206	5.45266e-14	3.77646e-13
ENG	-1.6182	0.113754	-14.2254	6.36946e-46	3.20089e-44
AK1	-1.18765	0.141909	-8.36911	5.8056e-17	5.04238e-16
DOCK8	-1.05374	0.123165	-8.55554	1.1732e-17	1.07786e-16
ELAVL2	3.47295	0.338229	10.2681	9.81583e-25	1.4948e-23
KCNT1	1.2189	0.275176	4.42953	9.44377e-06	2.86861e-05
CA9	5.59592	0.321579	17.4014	8.05454e-68	1.07553e-65
TYRP1	-1.12009	0.226283	-4.94997	7.42239e-07	2.58721e-06
LHX3	2.24355	0.52045	4.31079	1.62674e-05	4.7985e-05
PIP5K1B	-2.23446	0.179958	-12.4166	2.12484e-35	6.11869e-34
SH3GL2	-2.2469	0.333811	-6.73103	1.68464e-11	9.48593e-11
PTGDS	-1.72205	0.180443	-9.54347	1.38125e-21	1.68858e-20
PDLIM1	-1.07704	0.0858526	-12.5452	4.22335e-36	1.25641e-34
DNTT	1.71848	0.406839	4.22398	2.40024e-05	6.93095e-05
CXCL12	-1.27552	0.148067	-8.61448	7.02571e-18	6.57233e-17
PKD2L1	-1.18892	0.198134	-6.00059	1.96602e-09	9.0893e-09
PALD1	-1.26918	0.113401	-11.192	4.46385e-29	8.8927e-28
CDH23	-1.24372	0.154391	-8.05563	7.90697e-16	6.34077e-15
VSIR	-1.60494	0.0984691	-16.2989	1.00453e-59	9.35218e-58
SPOCK2	-3.20191	0.156355	-20.4785	3.34828e-93	1.59679e-90
LIPA	-1.26435	0.122785	-10.2972	7.25115e-25	1.1133e-23
TLX1	4.61442	0.513253	8.99053	2.46044e-19	2.54124e-18
TWNK	1.22049	0.0967412	12.6161	1.72206e-36	5.2706e-35
NPM3	1.68057	0.118431	14.1903	1.05272e-45	5.21736e-44
NEURL1	1.27403	0.273474	4.65869	3.18225e-06	1.02875e-05
MAP3K8	-1.14159	0.107655	-10.6042	2.84944e-26	4.75273e-25
DKK1	2.3986	0.336519	7.12767	1.02079e-12	6.38999e-12
UBE2S	1.71182	0.149399	11.458	2.14368e-30	4.64905e-29
DNAJC12	4.25458	0.252516	16.8487	1.07195e-63	1.19854e-61
PPIF	1.07546	0.0919622	11.6946	1.35827e-31	3.14882e-30
PBLD	1.07682	0.159153	6.76596	1.32427e-11	7.52931e-11
CYP2C18	1.52548	0.29262	5.21316	1.85646e-07	6.94664e-07
KRT23	1.90509	0.350102	5.44154	5.28222e-08	2.1046e-07
RUNDC3A	1.68216	0.235529	7.14205	9.19499e-13	5.77837e-12
CSF3	-4.67011	0.315146	-14.8189	1.10643e-49	6.67226e-48
RAPGEFL1	1.14829	0.162969	7.04606	1.84052e-12	1.12841e-11
RGS9	-2.48272	0.136819	-18.146	1.38148e-73	2.29768e-71
RNF43	1.19541	0.131431	9.09534	9.42908e-20	1.00359e-18
WNT3	2.05774	0.134234	15.3295	4.85919e-53	3.38449e-51
ASPA	-2.6141	0.175588	-14.8877	3.96098e-50	2.44545e-48
SEPTIN4	-1.52325	0.104531	-14.5723	4.21388e-48	2.35293e-46
P2RX1	-1.21482	0.147915	-8.21295	2.15826e-16	1.79833e-15
TRIM16L	1.87815	0.215043	8.73384	2.46174e-18	2.37612e-17
ZNF29P	2.01223	0.412519	4.87791	1.07218e-06	3.6678e-06
ENO3	2.52747	0.24458	10.3339	4.94869e-25	7.65834e-24
RASD1	1.64655	0.232886	7.07017	1.54739e-12	9.55084e-12
SLC6A4	-6.15029	0.310595	-19.8016	2.88334e-87	9.55716e-85
CPD	1.42564	0.141337	10.0868	6.32061e-24	9.10043e-23
ALDH3A1	1.89931	0.345898	5.49096	3.99755e-08	1.61561e-07
ICAM2	-1.4228	0.1094	-13.0055	1.1386e-38	3.86728e-37
CCL7	1.85644	0.26548	6.99277	2.69508e-12	1.62904e-11
CCL2	-1.52145	0.160257	-9.4938	2.2277e-21	2.67852e-20
CCL1	1.77142	0.339079	5.22422	1.74892e-07	6.57e-07
KRT32	1.8752	0.343359	5.46134	4.72559e-08	1.89299e-07
KAT2A	1.68323	0.0995486	16.9087	3.88338e-64	4.42667e-62
DLX4	1.19397	0.168054	7.10468	1.20605e-12	7.50444e-12
COL1A1	2.88743	0.194033	14.8811	4.36946e-50	2.69408e-48
SGCA	-2.01481	0.174281	-11.5607	6.52106e-31	1.45197e-29
ABCC3	2.52976	0.155523	16.2661	1.71785e-59	1.57732e-57
CACNG1	-1.19895	0.29804	-4.02278	5.75159e-05	0.000157464
HLF	-1.38077	0.221987	-6.22002	4.97084e-10	2.43749e-09
SLC16A6	-1.23516	0.16561	-7.45823	8.76918e-14	5.9769e-13
MAP2K6	1.18452	0.175892	6.73437	1.64646e-11	9.28215e-11
MYH1	-1.13128	0.331457	-3.41306	0.000642376	0.00149841
NAT9	1.05924	0.0784394	13.504	1.48173e-41	5.86368e-40
PMP22	-1.21504	0.108364	-11.2126	3.53758e-29	7.10496e-28
PHOX2B	4.64856	0.733091	6.34105	2.2821e-10	1.15717e-09
GABRA4	-2.14393	0.468805	-4.57318	4.80381e-06	1.51727e-05
GNRHR	1.41784	0.262152	5.40847	6.35665e-08	2.51107e-07
UGT2B10	2.84071	0.632266	4.4929	7.026e-06	2.1679e-05
CWH43	-2.27944	0.376152	-6.05989	1.36219e-09	6.40861e-09
ODAM	-3.14165	0.31148	-10.0862	6.35762e-24	9.1509e-23
NMU	4.58438	0.268288	17.0876	1.8367e-65	2.21809e-63
CRACD	1.41744	0.18287	7.75111	9.1095e-15	6.74069e-14
MAPK10	-1.05362	0.184283	-5.7174	1.08166e-08	4.63062e-08
UCP1	-1.14719	0.295803	-3.87823	0.000105221	0.000277344
GAB1	-1.33715	0.103959	-12.8623	7.33711e-38	2.3813e-36
WFS1	-1.73382	0.104342	-16.6168	5.26726e-62	5.45833e-60
ANXA10	6.23112	0.44481	14.0085	1.3831e-44	6.47053e-43
GALNT7	1.72915	0.112798	15.3297	4.84577e-53	3.38018e-51
SOD3	-1.07626	0.157809	-6.82004	9.10166e-12	5.24119e-11
TRIM2	1.42159	0.141212	10.0671	7.72176e-24	1.10565e-22
SLC2A9	-1.11226	0.110926	-10.0271	1.1587e-23	1.63654e-22
NEIL3	4.28059	0.220591	19.4051	6.99122e-84	1.846e-81
CLNK	1.31864	0.177481	7.42972	1.08825e-13	7.36891e-13
NKX3-2	3.60861	0.331083	10.8994	1.16001e-27	2.11527e-26
BST1	-1.19856	0.13985	-8.57027	1.0324e-17	9.5356e-17
HGFAC	2.94466	0.286788	10.2677	9.85012e-25	1.49953e-23
SNX25	-1.21435	0.125082	-9.70842	2.7761e-22	3.57421e-21
LRP2BP	-1.58436	0.164821	-9.61264	7.07134e-22	8.84125e-21
NCAPG	3.20734	0.168195	19.0692	4.55506e-81	1.05913e-78
UGDH	1.87278	0.17263	10.8485	2.02752e-27	3.64735e-26
CRYAB	-1.95391	0.160176	-12.1985	3.16504e-34	8.511e-33
CCDC34	1.44198	0.128502	11.2214	3.20009e-29	6.44654e-28
ZBTB16	-2.12483	0.265834	-7.99308	1.31611e-15	1.04007e-14
CRTAM	-1.07305	0.161493	-6.6446	3.04044e-11	1.66978e-10
B3GAT1	2.26333	0.259566	8.71968	2.79001e-18	2.68024e-17
P2RX3	1.31265	0.254416	5.15945	2.47673e-07	9.12154e-07
LPXN	-1.11048	0.10264	-10.8191	2.79433e-27	4.97318e-26
MS4A4A	-1.19817	0.147084	-8.14615	3.75705e-16	3.08268e-15
HPX	1.24117	0.229464	5.40898	6.33844e-08	2.50451e-07
FOLR3	-3.30007	0.306784	-10.757	5.49407e-27	9.56673e-26
APOA4	2.66095	0.703543	3.78221	0.000155444	0.000399583
GALNT18	-1.43016	0.115287	-12.4053	2.44636e-35	7.01859e-34
UPK2	1.06398	0.253982	4.18922	2.7992e-05	8.01369e-05
NECTIN1	1.58599	0.145816	10.8767	1.48868e-27	2.69775e-26
KIAA1549L	1.82925	0.235285	7.77464	7.56632e-15	5.63358e-14
SLC15A3	-1.37431	0.123905	-11.0917	1.37719e-28	2.65639e-27
MDK	3.06042	0.163288	18.7425	2.23004e-78	4.55124e-76
SLC22A18	1.39742	0.12779	10.9353	7.81889e-28	1.44379e-26
SLC35F2	1.86458	0.112317	16.601	6.85733e-62	7.04361e-60
C11orf21	-1.33041	0.165254	-8.05071	8.23183e-16	6.59449e-15
ELMOD1	-1.6408	0.214034	-7.66606	1.77365e-14	1.27882e-13
CALCA	7.05186	0.534222	13.2002	8.74463e-40	3.16813e-38
HPS5	-1.13031	0.0703809	-16.0599	4.87423e-58	4.25003e-56
POU2AF1	1.56522	0.197651	7.91913	2.3917e-15	1.85156e-14
PTPN5	-3.41511	0.236821	-14.4206	3.83798e-47	2.04762e-45
VWF	-2.32454	0.146283	-15.8908	7.34329e-57	6.16151e-55
P3H3	1.08549	0.149382	7.26654	3.68799e-13	2.39858e-12
PPFIBP1	-1.12606	0.106801	-10.5436	5.44039e-26	8.90274e-25
CD69	-1.15934	0.167958	-6.90253	5.10847e-12	3.01033e-11
SELPLG	-1.46758	0.124261	-11.8105	3.44549e-32	8.26635e-31
ASIC1	1.30696	0.167359	7.80933	5.7495e-15	4.32843e-14
DAO	-2.45777	0.215462	-11.4069	3.86059e-30	8.25004e-29
IL23A	2.13904	0.177966	12.0194	2.80958e-33	7.19894e-32
CYP27B1	2.33729	0.159781	14.6281	1.85944e-48	1.05721e-46
LIN7A	-2.50507	0.18548	-13.5059	1.44305e-41	5.71544e-40
KRT18	1.14749	0.128442	8.93387	4.11358e-19	4.1885e-18
ACSS3	-1.62748	0.17493	-9.30361	1.35754e-20	1.54483e-19
TNS2	-1.42001	0.114143	-12.4407	1.5711e-35	4.55503e-34
PPM1H	1.06377	0.14884	7.14706	8.86588e-13	5.57905e-12
SLC6A12	-1.09046	0.163664	-6.66279	2.68673e-11	1.48092e-10
FOXM1	3.36153	0.172405	19.4979	1.14388e-84	3.16334e-82
PRR4	1.32204	0.20218	6.5389	6.19743e-11	3.29627e-10
RAD51AP1	2.06284	0.150307	13.7242	7.27239e-43	3.09547e-41
ALDH2	-1.20781	0.126183	-9.57183	1.05031e-21	1.29552e-20
ART4	-2.20966	0.214957	-10.2796	8.71118e-25	1.33135e-23
RASAL1	4.02611	0.197873	20.347	4.93851e-92	2.17742e-89
ENDOU	-1.58231	0.1727	-9.1622	5.08478e-20	5.53944e-19
C12orf49	-1.05521	0.0972045	-10.8555	1.87697e-27	3.38043e-26
FZD10	1.48923	0.317167	4.69542	2.66058e-06	8.68269e-06
ADGRD1	-1.30869	0.198246	-6.60132	4.07499e-11	2.21118e-10
IFNG	1.25711	0.251114	5.00613	5.55343e-07	1.96625e-06
TIMELESS	1.70515	0.111123	15.3447	3.84186e-53	2.696e-51
GAPDH	1.70422	0.122331	13.9312	4.09485e-44	1.86346e-42
NOP2	1.07787	0.0961998	11.2045	3.87351e-29	7.74967e-28
GNB3	1.78199	0.163029	10.9306	8.2345e-28	1.51574e-26
CDCA3	3.15262	0.15971	19.7396	9.85505e-87	3.11207e-84
TPI1	1.1033	0.101231	10.8988	1.16784e-27	2.12789e-26
LPCAT3	-1.01254	0.0884976	-11.4415	2.59466e-30	5.59853e-29
SLCO1B3	7.08281	0.518034	13.6725	1.48269e-42	6.17054e-41
APOBEC1	6.89793	0.562939	12.2534	1.61057e-34	4.41735e-33
AC009533.1	1.40595	0.144459	9.73255	2.19031e-22	2.84192e-21
RSPH4A	-1.76175	0.257994	-6.82866	8.57109e-12	4.94358e-11
NEDD9	-1.57645	0.14782	-10.6647	1.48872e-26	2.52943e-25
ADTRP	-2.1064	0.187419	-11.239	2.62379e-29	5.31997e-28
FAM184A	-1.27531	0.174372	-7.31376	2.59768e-13	1.71234e-12
GABRR2	1.11094	0.171337	6.48396	8.93448e-11	4.6896e-10
SERINC1	-1.17745	0.065663	-17.9318	6.66157e-72	1.04475e-69
SASH1	-1.85537	0.101208	-18.3322	4.5813e-75	8.01916e-73
UST	-1.06159	0.161145	-6.58783	4.46296e-11	2.40995e-10
OPRM1	2.07279	0.499187	4.15234	3.29095e-05	9.3278e-05
TULP1	1.55741	0.224673	6.93188	4.15271e-12	2.46765e-11
IL17A	2.19433	0.464404	4.72505	2.30058e-06	7.55798e-06
PHACTR1	-2.28708	0.145444	-15.7248	1.02253e-55	8.03177e-54
MDGA1	-1.884	0.150151	-12.5474	4.11032e-36	1.22513e-34
CD83	-1.7084	0.122491	-13.9471	3.27561e-44	1.49793e-42
RBM24	-1.08787	0.240597	-4.52156	6.13845e-06	1.90876e-05
TSPO2	1.17142	0.213486	5.48712	4.08542e-08	1.64913e-07
FHL5	-2.7537	0.171458	-16.0605	4.8291e-58	4.21856e-56
KHDRBS2	-1.72411	0.24784	-6.95655	3.48714e-12	2.08461e-11
PRDM13	4.84521	0.557081	8.69749	3.39304e-18	3.23692e-17
E2F3	1.35834	0.0865442	15.6954	1.62676e-55	1.26503e-53
SIM1	3.71456	0.503778	7.37341	1.66315e-13	1.1128e-12
COL9A1	2.17366	0.277663	7.82841	4.94073e-15	3.73883e-14
WASF1	1.2553	0.135723	9.24903	2.26542e-20	2.53294e-19
GMNN	1.35188	0.110264	12.2605	1.4763e-34	4.05623e-33
EYA4	-1.36637	0.258564	-5.28446	1.26078e-07	4.81523e-07
SOBP	-1.41619	0.161383	-8.77537	1.70338e-18	1.66198e-17
NR2E1	4.64811	0.427039	10.8845	1.36651e-27	2.48021e-26
PHACTR2	-1.45593	0.116203	-12.5292	5.16597e-36	1.53002e-34
EPM2A	-1.23301	0.079097	-15.5886	8.70121e-55	6.52744e-53
UNC93A	5.74794	0.497614	11.551	7.29634e-31	1.62073e-29
PACRG	-2.04906	0.252608	-8.11163	4.99442e-16	4.05946e-15
QKI	-1.33805	0.090668	-14.7577	2.74396e-49	1.62126e-47
C6orf118	-1.96331	0.347854	-5.64405	1.66095e-08	6.97324e-08
MDFI	1.43527	0.175356	8.18487	2.72589e-16	2.25801e-15
BYSL	1.21268	0.10171	11.9229	8.98979e-33	2.2384e-31
GMDS	1.4756	0.12283	12.0133	3.02383e-33	7.71828e-32
TTK	3.28976	0.170774	19.2638	1.08059e-82	2.72986e-80
CCN6	1.65951	0.260354	6.37403	1.84126e-10	9.40881e-10
CLIC5	-3.63444	0.209026	-17.3875	1.02655e-67	1.36298e-65
LY86	-1.40772	0.147258	-9.55952	1.18306e-21	1.4539e-20
MEP1A	1.0814	0.230717	4.68713	2.77067e-06	9.02244e-06
TBX18	2.66159	0.337661	7.88242	3.21088e-15	2.46694e-14
CEP72	1.28712	0.111461	11.5477	7.58652e-31	1.68279e-29
SEMA5A	-2.53388	0.168567	-15.0319	4.54142e-51	2.94449e-49
C7	-1.79018	0.224477	-7.97492	1.52475e-15	1.19887e-14
GHR	-2.01717	0.170064	-11.8613	1.88106e-32	4.58838e-31
KIF20A	3.14507	0.148508	21.1779	1.52773e-99	1.03478e-96
HBEGF	-2.5802	0.152733	-16.8936	5.0181e-64	5.65122e-62
PDE8B	-1.501	0.122863	-12.2169	2.52547e-34	6.8265e-33
HAVCR1	5.17683	0.337568	15.3357	4.41759e-53	3.09073e-51
THBS4	1.77854	0.267289	6.65397	2.8529e-11	1.56973e-10
BTNL8	-1.33342	0.307108	-4.34185	1.4129e-05	4.19472e-05
GABRG2	4.9225	0.782372	6.29177	3.13869e-10	1.56787e-09
LMNB1	1.86553	0.123242	15.1372	9.20607e-52	6.12027e-50
NPR3	-1.80174	0.16241	-11.0937	1.34537e-28	2.59823e-27
SLC27A6	-2.44003	0.349121	-6.98907	2.76718e-12	1.67003e-11
IRX4	3.88036	0.584083	6.6435	3.06318e-11	1.68167e-10
BRIX1	1.22093	0.0959108	12.7298	4.03735e-37	1.27149e-35
AGXT2	1.29585	0.500034	2.59153	0.00955512	0.0181274
PRLR	1.56709	0.264455	5.92574	3.10903e-09	1.40716e-08
SLC12A7	1.18979	0.124532	9.55405	1.24728e-21	1.52999e-20
PCDH12	-1.71396	0.11147	-15.376	2.37237e-53	1.67993e-51
NUP155	1.32467	0.103101	12.8483	8.79179e-38	2.84552e-36
LIFR	-1.60427	0.15025	-10.6774	1.29924e-26	2.21611e-25
CDX1	1.79948	0.193852	9.28275	1.65152e-20	1.86664e-19
DBN1	1.13491	0.112925	10.0502	9.17193e-24	1.3049e-22
KNG1	2.68952	0.424065	6.34223	2.2646e-10	1.14892e-09
HRG	3.09745	0.412565	7.50778	6.01371e-14	4.14905e-13
HGD	3.79495	0.288721	13.144	1.84202e-39	6.52187e-38
RBP2	-2.85516	0.2848	-10.0252	1.18175e-23	1.66859e-22
KAT2B	-1.13038	0.0986406	-11.4595	2.10645e-30	4.57255e-29
BCHE	-2.46044	0.212471	-11.5801	5.19618e-31	1.16363e-29
LRRC31	1.62782	0.285342	5.70481	1.16475e-08	4.97039e-08
COL7A1	3.14812	0.236808	13.294	2.50837e-40	9.38602e-39
ECT2	2.16375	0.131428	16.4634	6.72174e-61	6.61363e-59
GNAT1	1.203	0.489916	2.45552	0.0140682	0.0258652
HYAL1	-1.89354	0.204177	-9.274	1.79295e-20	2.02355e-19
HHLA2	2.24534	0.370948	6.05299	1.42183e-09	6.68248e-09
FRMD4B	-1.1022	0.0954776	-11.5441	7.90592e-31	1.75197e-29
PODXL2	3.22852	0.192282	16.7905	2.86348e-63	3.15631e-61
UPK1B	3.03292	0.470887	6.44087	1.18794e-10	6.15652e-10
EFCC1	-2.58555	0.148525	-17.4082	7.14553e-68	9.56887e-66
MRPL3	1.0212	0.0746189	13.6855	1.23911e-42	5.18452e-41
PLSCR4	-1.4294	0.110169	-12.9746	1.70464e-38	5.72739e-37
AADAC	-1.3408	0.316802	-4.2323	2.31311e-05	6.69425e-05
ABHD14A-ACY1	1.01461	0.147631	6.87264	6.30261e-12	3.67968e-11
ARHGEF26	-2.66618	0.138947	-19.1885	4.62177e-82	1.13091e-79
VIPR1	-3.23086	0.174146	-18.5526	7.76662e-77	1.48155e-74
ZBTB47	-1.09416	0.0862129	-12.6914	6.60087e-37	2.05529e-35
TNNC1	-3.5722	0.203601	-17.5451	6.4876e-69	9.10524e-67
CLCN2	1.36245	0.0989521	13.7688	3.92563e-43	1.69878e-41
SLC4A3	1.79178	0.182371	9.82487	8.79878e-23	1.1729e-21
IL1A	-1.31089	0.260863	-5.02522	5.02868e-07	1.78995e-06
CCL20	1.28899	0.269288	4.78665	1.69591e-06	5.66209e-06
CENPA	3.62065	0.183126	19.7713	5.25769e-87	1.69465e-84
SLC30A3	1.25883	0.256788	4.90221	9.4766e-07	3.26212e-06
FNDC4	1.94356	0.188926	10.2874	8.03108e-25	1.22982e-23
REEP6	2.22693	0.192987	11.5393	8.35885e-31	1.84971e-29
GCG	3.41496	0.747651	4.56758	4.93386e-06	1.55446e-05
GRB14	1.56192	0.198955	7.8506	4.14039e-15	3.15309e-14
TLX2	2.72748	0.321491	8.48384	2.17876e-17	1.96051e-16
SPTBN1	-1.74096	0.0958905	-18.1557	1.15678e-73	1.93775e-71
ACADL	-3.14027	0.234801	-13.3742	8.55829e-41	3.27048e-39
EFEMP1	-1.60145	0.148072	-10.8154	2.91107e-27	5.17111e-26
REG1A	4.97724	0.638473	7.79553	6.41385e-15	4.80843e-14
DNAH6	-1.25492	0.237744	-5.27845	1.30282e-07	4.96645e-07
IGFBP2	1.52676	0.233536	6.53757	6.25278e-11	3.32382e-10
KCNJ13	1.24593	0.35947	3.46601	0.000528248	0.00124877
OTX1	3.32713	0.176441	18.8569	2.5778e-79	5.60354e-77
HSPE1	1.27329	0.100902	12.6191	1.65654e-36	5.07673e-35
WNT6	1.84116	0.245178	7.50948	5.93617e-14	4.09919e-13
IL1RL2	2.27195	0.15243	14.9048	3.06677e-50	1.91105e-48
IL1RL1	-2.86329	0.276774	-10.3452	4.39796e-25	6.8264e-24
IL18R1	-1.47645	0.150864	-9.78665	1.2848e-22	1.69002e-21
SLC9A2	2.37543	0.309943	7.66408	1.80112e-14	1.29763e-13
FHL2	2.33896	0.159956	14.6226	2.01693e-48	1.14397e-46
ABCB6	1.99787	0.145546	13.7267	7.02658e-43	2.9963e-41
SLC5A7	-1.35951	0.40115	-3.38903	0.000701394	0.00162545
TPO	1.8763	0.249679	7.51484	5.69791e-14	3.93931e-13
PROC	3.89826	0.259654	15.0133	6.00788e-51	3.87823e-49
HPCAL1	-1.09964	0.0987045	-11.1408	7.94293e-29	1.55453e-27
ODC1	1.16904	0.216261	5.40568	6.45617e-08	2.5493e-07
QPCT	2.63643	0.235621	11.1893	4.60102e-29	9.15424e-28
DLX2	2.91837	0.446319	6.53875	6.20361e-11	3.29918e-10
LCT	3.99943	0.355164	11.2608	2.0487e-29	4.19948e-28
PLCL1	-1.75328	0.119119	-14.7188	4.88309e-49	2.85627e-47
SLC1A4	1.09728	0.102693	10.685	1.1964e-26	2.04593e-25
KYNU	1.18165	0.248182	4.76125	1.92399e-06	6.3759e-06
PCYOX1	-1.1264	0.0843221	-13.3583	1.05937e-40	4.02853e-39
KISS1R	6.25211	0.341093	18.3296	4.80102e-75	8.3724e-73
EPAS1	-2.7198	0.110421	-24.6312	5.85696e-134	6.84327e-130
CD207	1.399	0.298638	4.68459	2.80522e-06	9.12986e-06
GRIN3B	-1.19082	0.228868	-5.20309	1.95997e-07	7.31054e-07
VAX2	1.45009	0.206339	7.0277	2.09961e-12	1.28154e-11
PARD3B	-1.1326	0.114876	-9.85933	6.24619e-23	8.41032e-22
BCL9	1.29862	0.0979857	13.2531	4.32747e-40	1.59251e-38
DHCR24	-1.02146	0.107542	-9.49819	2.1357e-21	2.57187e-20
TNR	-3.84318	0.253006	-15.1901	4.11181e-52	2.76503e-50
RALGPS2	1.65958	0.111033	14.9467	1.63554e-50	1.03156e-48
ANGPTL1	-2.29939	0.197116	-11.6651	1.92093e-31	4.4073e-30
ELAPOR1	1.16721	0.249847	4.67169	2.98726e-06	9.69531e-06
OPRD1	2.28374	0.259274	8.80822	1.27149e-18	1.25368e-17
DLGAP3	1.13354	0.204573	5.54098	3.00786e-08	1.2315e-07
SRM	1.01239	0.0980284	10.3275	5.29384e-25	8.17623e-24
FBXO2	1.13616	0.19753	5.75182	8.8289e-09	3.80885e-08
C1orf21	-1.08502	0.132651	-8.17952	2.84983e-16	2.3586e-15
LEPR	-1.85194	0.171996	-10.7673	4.91181e-27	8.58804e-26
PRG4	-3.05884	0.258514	-11.8324	2.65437e-32	6.4013e-31
NCF2	-1.68777	0.131732	-12.8122	1.40138e-37	4.4921e-36
PDC	1.64024	0.32137	5.10388	3.32758e-07	1.20903e-06
PLA2G4A	2.42045	0.217967	11.1047	1.19046e-28	2.30382e-27
RPE65	1.4434	0.412167	3.50197	0.000461831	0.00110101
CTH	1.14577	0.139857	8.19241	2.56054e-16	2.12556e-15
AGMAT	2.60539	0.154722	16.8392	1.25868e-63	1.39728e-61
CFHR3	2.128	0.230782	9.22085	2.94748e-20	3.26662e-19
NR5A2	-1.16915	0.150621	-7.76217	8.34854e-15	6.19354e-14
NT5C1A	2.30474	0.35928	6.4149	1.40916e-10	7.26595e-10
BMP8B	1.22103	0.124615	9.7984	1.14386e-22	1.51016e-21
KMO	-1.31489	0.140222	-9.3772	6.77474e-21	7.87368e-20
AKT3	-1.01436	0.134687	-7.53119	5.02784e-14	3.49622e-13
ST6GALNAC5	-2.22089	0.165609	-13.4104	5.25206e-41	2.03196e-39
ADGRL2	-1.90558	0.139024	-13.7068	9.24525e-43	3.89969e-41
MFAP2	1.53591	0.160455	9.57222	1.04635e-21	1.29098e-20
KDM5B	1.06763	0.0767694	13.907	5.74185e-44	2.59026e-42
ACTL8	5.80104	0.58943	9.84178	7.43837e-23	9.97818e-22
PLA2G2D	1.12007	0.245934	4.55436	5.25455e-06	1.64816e-05
KIF17	-2.00533	0.12892	-15.5549	1.47487e-54	1.09935e-52
GPR89A	1.05194	0.0782526	13.4429	3.39005e-41	1.31921e-39
GALE	1.06734	0.111229	9.59584	8.3235e-22	1.03487e-20
ID3	-1.15551	0.128426	-8.99746	2.31007e-19	2.39174e-18
CR2	1.72148	0.259741	6.62768	3.41011e-11	1.86447e-10
SLC2A1	3.50317	0.186769	18.7567	1.70816e-78	3.50144e-76
CDC20	3.76805	0.173926	21.6646	4.4248e-104	4.39995e-101
ARTN	2.60907	0.215543	12.1047	9.97681e-34	2.60635e-32
B4GALT2	1.20387	0.0878037	13.7109	8.73615e-43	3.69496e-41
CCDC181	-1.12137	0.208619	-5.37521	7.64945e-08	2.99292e-07
MROH9	-2.29001	0.316627	-7.23251	4.74132e-13	3.05895e-12
TNFSF4	1.22436	0.144445	8.47632	2.32429e-17	2.087e-16
DARS2	1.21374	0.0930358	13.0459	6.70195e-39	2.30311e-37
UTP25	1.01971	0.0706055	14.4424	2.79988e-47	1.50063e-45
PLPPR5	-2.45308	0.300943	-8.1513	3.60026e-16	2.95767e-15
STMN1	1.01823	0.139374	7.30572	2.7578e-13	1.81201e-12
NEK2	3.73621	0.1694	22.0555	8.45037e-108	9.87341e-105
CENPF	3.4912	0.16271	21.4566	3.95914e-102	3.13617e-99
STX12	-1.04618	0.0574341	-18.2153	3.90186e-74	6.65537e-72
MTARC2	-1.4735	0.121533	-12.1244	7.84714e-34	2.05805e-32
SLC5A9	-2.53754	0.227259	-11.1658	5.99282e-29	1.18554e-27
CD3EAP	1.16335	0.100098	11.6221	3.18196e-31	7.21204e-30
CHRNB4	3.41316	0.253173	13.4815	2.00937e-41	7.9182e-40
MUC5B	3.9514	0.352736	11.2021	3.97973e-29	7.95538e-28
MMP8	1.73338	0.297307	5.83027	5.53388e-09	2.44176e-08
APOA1	-1.80512	0.262781	-6.86927	6.45292e-12	3.76321e-11
SLC8A2	1.72212	0.294879	5.8401	5.21684e-09	2.30906e-08
KIF14	3.75672	0.17094	21.9769	4.79343e-107	5.46404e-104
TTR	2.8149	0.476179	5.91144	3.39129e-09	1.52929e-08
CASC1	-1.11959	0.210349	-5.32253	1.02334e-07	3.9448e-07
ATP10B	5.49511	0.271605	20.232	5.12177e-91	2.11833e-88
ELOVL4	1.97029	0.232206	8.48511	2.15506e-17	1.94063e-16
FILIP1	-1.58541	0.176833	-8.96557	3.08674e-19	3.16502e-18
CNR1	-1.52794	0.208304	-7.33512	2.21515e-13	1.46847e-12
ADGB	-1.9996	0.336894	-5.93539	2.93146e-09	1.33105e-08
PLAGL1	-1.1879	0.138918	-8.55112	1.21902e-17	1.11886e-16
TNFAIP3	-1.13489	0.133297	-8.51405	1.67962e-17	1.52721e-16
AKAP7	-1.10214	0.105498	-10.447	1.51242e-25	2.3977e-24
SGK1	-1.2007	0.130308	-9.21437	3.13126e-20	3.46045e-19
ARG1	-1.19777	0.198495	-6.03423	1.59726e-09	7.46644e-09
CCN2	-1.60874	0.147554	-10.9028	1.11819e-27	2.04139e-26
TCF21	-3.10628	0.193128	-16.0841	3.29909e-58	2.90918e-56
SLC16A7	1.13695	0.180801	6.28839	3.20767e-10	1.60027e-09
CASQ2	-2.74136	0.217233	-12.6195	1.64939e-36	5.05814e-35
ABCG2	-2.04379	0.140564	-14.54	6.76366e-48	3.74534e-46
SPP1	4.77408	0.241152	19.797	3.16175e-87	1.04062e-84
PCDH17	-1.70067	0.127098	-13.3808	7.83289e-41	2.99573e-39
CCND2	-1.19408	0.139177	-8.5796	9.52044e-18	8.81433e-17
GLRXP3	-1.22268	0.306036	-3.9952	6.46409e-05	0.000175765
SATB2	1.28392	0.144099	8.90996	5.1051e-19	5.15875e-18
GDA	3.24078	0.371419	8.7254	2.65242e-18	2.55174e-17
KLF9	-1.67659	0.116083	-14.443	2.77544e-47	1.48924e-45
ECRG4	-2.52643	0.277159	-9.11544	7.83528e-20	8.41235e-19
C1orf198	-1.22632	0.0863846	-14.1961	9.68729e-46	4.81132e-44
TRIM67	2.34352	0.233042	10.0562	8.62496e-24	1.23008e-22
HEATR1	1.07951	0.0816331	13.2239	6.38264e-40	2.33046e-38
CTNNAL1	-1.39753	0.101491	-13.77	3.86302e-43	1.67323e-41
HDHD3	1.18779	0.0990583	11.9908	3.96976e-33	1.00668e-31
SLC46A2	-1.94566	0.257481	-7.55653	4.13958e-14	2.89715e-13
NR4A3	-2.25604	0.215683	-10.46	1.31914e-25	2.10629e-24
CSF3R	-1.10844	0.193259	-5.73552	9.72142e-09	4.17823e-08
ONECUT2	4.95251	0.305612	16.2052	4.63115e-59	4.14639e-57
VSX2	-1.15675	0.321589	-3.597	0.000321914	0.000786378
PGF	1.23289	0.15822	7.79224	6.58312e-15	4.92901e-14
FLVCR2	-1.29693	0.115237	-11.2544	2.20233e-29	4.49663e-28
PPP4R4	-1.74859	0.223106	-7.83749	4.59626e-15	3.48605e-14
LGALSL	-1.83342	0.125399	-14.6207	2.07275e-48	1.17421e-46
CNRIP1	-1.4893	0.106612	-13.9693	2.39885e-44	1.10347e-42
EPCAM	1.60654	0.10056	15.976	1.87863e-57	1.59926e-55
TECTB	1.71578	0.500824	3.42591	0.000612736	0.00143335
NKX2-3	1.46355	0.366837	3.98964	6.61744e-05	0.000179507
CNNM1	1.76171	0.268245	6.56756	5.1148e-11	2.74828e-10
HELLS	2.38846	0.136445	17.505	1.31316e-68	1.82112e-66
PRLHR	2.37847	0.647174	3.67517	0.000237693	0.000592851
CFAP58	-1.85214	0.2254	-8.21712	2.08452e-16	1.73875e-15
CPN1	4.77626	0.853003	5.59935	2.15156e-08	8.92634e-08
SFRP5	-2.63819	0.309432	-8.52591	1.51609e-17	1.38229e-16
HOXB8	3.33256	0.361008	9.23125	2.67491e-20	2.97159e-19
CRHR1	3.31922	0.440164	7.54088	4.66801e-14	3.25327e-13
HOXB3	1.37972	0.193411	7.13359	9.77868e-13	6.13198e-12
HOXB1	1.63715	0.476857	3.43321	0.000596478	0.00139896
DUSP1	-1.58119	0.162536	-9.7282	2.28604e-22	2.96449e-21
MSX2	1.38118	0.206074	6.70233	2.05116e-11	1.1449e-10
TEK	-3.24995	0.142023	-22.8833	6.81456e-116	1.32702e-112
MOB3B	-1.05218	0.124407	-8.45751	2.73152e-17	2.43209e-16
INSL6	2.57004	0.493889	5.20367	1.95394e-07	7.28981e-07
INSL4	7.58285	0.665173	11.3998	4.19062e-30	8.92674e-29
GRIA2	1.61239	0.32565	4.9513	7.37209e-07	2.57083e-06
CCDC170	-1.60995	0.207111	-7.77336	7.6432e-15	5.68538e-14
MYCT1	-2.25616	0.11531	-19.5661	3.01118e-85	8.74103e-83
ARAP3	-1.35643	0.0950317	-14.2735	3.20171e-46	1.62824e-44
PCDHB8	1.39241	0.242822	5.73426	9.79406e-09	4.2079e-08
SLC25A2	1.27075	0.288384	4.40644	1.05085e-05	3.17346e-05
CENPL	1.40565	0.101745	13.8154	2.05821e-43	9.01522e-42
TTLL2	1.27831	0.246212	5.19192	2.08132e-07	7.74339e-07
KCNJ5	-1.79923	0.194376	-9.25644	2.11352e-20	2.36934e-19
TEX11	3.4232	0.277464	12.3375	5.69284e-35	1.59892e-33
IQSEC3	-2.60218	0.177895	-14.6276	1.87214e-48	1.06314e-46
TNFSF11	4.06136	0.2694	15.0755	2.34557e-51	1.54181e-49
SOHLH2	4.48601	0.369169	12.1516	5.62433e-34	1.48508e-32
SMAD9	-1.42978	0.178091	-8.02836	9.87835e-16	7.87706e-15
EGR1	-1.87324	0.171922	-10.8959	1.20563e-27	2.19503e-26
SOCS2	-1.97705	0.171886	-11.5021	1.28795e-30	2.82732e-29
DUSP4	2.42053	0.222021	10.9023	1.12403e-27	2.05045e-26
SORBS3	-1.17538	0.10148	-11.5824	5.06216e-31	1.1347e-29
CHRNA2	-3.60622	0.309077	-11.6677	1.86354e-31	4.27983e-30
ADRA1A	-3.44665	0.297486	-11.5859	4.85825e-31	1.09056e-29
PDLIM2	-1.95325	0.103781	-18.8209	5.08855e-79	1.07125e-76
NPPB	1.87659	0.57917	3.24013	0.00119475	0.00266796
RDH10	1.38155	0.180858	7.63887	2.19137e-14	1.56935e-13
TBX2	-1.90883	0.133019	-14.35	1.06525e-46	5.56885e-45
TBX4	-2.18743	0.1656	-13.2091	7.77028e-40	2.82608e-38
TEX14	-1.17229	0.144482	-8.11374	4.9086e-16	3.99179e-15
NCAPH	3.00516	0.15954	18.8363	3.80391e-79	8.15503e-77
LRAT	1.67779	0.218918	7.664	1.80228e-14	1.29826e-13
MND1	2.89545	0.150246	19.2714	9.3422e-83	2.399e-80
TRIM6	1.16292	0.159662	7.28364	3.24933e-13	2.12318e-12
ABCC11	2.02622	0.194239	10.4316	1.77873e-25	2.80752e-24
PLBD1	-1.07746	0.159012	-6.77595	1.23592e-11	7.0519e-11
PRB2	1.71554	0.464968	3.68958	0.000224623	0.000562293
IAPP	2.77988	0.601309	4.62305	3.78138e-06	1.20929e-05
KCNJ8	-1.22175	0.163032	-7.49394	6.68385e-14	4.59986e-13
BCL2L14	1.42292	0.179065	7.94639	1.92019e-15	1.4967e-14
AL139327.1	3.56198	1.32883	2.68053	0.00735054	0.0142551
PDZRN3	-1.10858	0.132991	-8.3358	7.69767e-17	6.61685e-16
RGSL1	1.13533	0.456379	2.48768	0.0128579	0.0238056
LHX4	1.01458	0.153956	6.59008	4.39584e-11	2.37617e-10
CSTA	-1.01535	0.189193	-5.36675	8.01673e-08	3.12929e-07
B4GALT4	1.02245	0.107159	9.54142	1.40895e-21	1.71883e-20
KIF18A	1.37144	0.128596	10.6647	1.48889e-26	2.52943e-25
CRY2	-1.167	0.0978925	-11.9213	9.16836e-33	2.28043e-31
DEPDC7	2.54206	0.220812	11.5124	1.14315e-30	2.51417e-29
CAT	-1.91092	0.101408	-18.8438	3.30152e-79	7.11059e-77
PILRB	1.13997	0.175449	6.49745	8.16933e-11	4.30442e-10
GJB6	5.1113	0.355306	14.3856	6.37154e-47	3.35338e-45
GJA3	1.94655	0.28095	6.92845	4.2547e-12	2.52612e-11
ADGRB2	1.52239	0.172061	8.84797	8.91287e-19	8.87791e-18
CCRL2	-1.54726	0.139455	-11.095	1.32651e-28	2.56287e-27
TMEM156	2.46993	0.202207	12.2148	2.59081e-34	6.99909e-33
CSMD2	1.76135	0.188389	9.34953	8.80418e-21	1.01423e-19
HPCA	2.38132	0.191007	12.4672	1.12737e-35	3.29098e-34
UBL3	-1.08899	0.0938231	-11.6069	3.80177e-31	8.60016e-30
LINC00544	1.18355	0.302708	3.90987	9.23446e-05	0.000245468
PAEP	7.44013	0.425428	17.4886	1.75022e-68	2.41292e-66
OBP2A	3.07043	0.421365	7.28686	3.17255e-13	2.07403e-12
CD244	-1.352	0.149923	-9.01796	1.91628e-19	1.99775e-18
LDB3	-1.57544	0.163371	-9.6433	5.24738e-22	6.62099e-21
OPN4	1.36464	0.369602	3.69218	0.000222343	0.00055709
PTGFR	-1.18479	0.256671	-4.61597	3.91268e-06	1.24864e-05
KIAA0087	-1.05509	0.279595	-3.77364	0.000160881	0.00041272
CBX3	1.04636	0.0766708	13.6475	2.08905e-42	8.62491e-41
NXPH1	4.45945	0.450866	9.89084	4.56174e-23	6.20121e-22
RAMP3	-3.2252	0.140924	-22.8861	6.39745e-116	1.29996e-112
TWIST1	2.4519	0.245062	10.0052	1.44601e-23	2.02884e-22
GLIPR2	-2.21689	0.127018	-17.4534	3.24433e-68	4.40776e-66
RECK	-1.5711	0.106956	-14.6891	7.56671e-49	4.37129e-47
SPINK4	6.0624	0.486194	12.4691	1.10061e-35	3.21487e-34
TAF1L	2.69354	0.353522	7.61917	2.55303e-14	1.81888e-13
PHF24	-1.16041	0.14783	-7.84961	4.17335e-15	3.17664e-14
DNAI1	-1.72516	0.297293	-5.80288	6.51857e-09	2.85549e-08
CNTFR	-2.43915	0.278616	-8.75453	2.04963e-18	1.98903e-17
AKR1D1	2.30209	0.324423	7.09593	1.28481e-12	7.9786e-12
SFTPA1	-2.83163	0.301072	-9.40517	5.19447e-21	6.0936e-20
NEUROG3	1.03764	0.388538	2.67063	0.00757088	0.0146443
PLAU	2.58256	0.201862	12.7937	1.77825e-37	5.68844e-36
SRGN	-1.06864	0.148158	-7.21284	5.47981e-13	3.51213e-12
ARL4AP1	2.66225	0.72538	3.67014	0.000242415	0.000603597
EGR2	-1.8745	0.146895	-12.7608	2.71337e-37	8.59743e-36
ZWINT	2.59522	0.136366	19.0312	9.40889e-81	2.16618e-78
CIT	2.00569	0.209642	9.56722	1.09821e-21	1.35282e-20
HVCN1	-1.10153	0.103457	-10.6472	1.79604e-26	3.03469e-25
RASSF8	-1.29087	0.15034	-8.58635	8.97754e-18	8.3315e-17
BHLHE41	-1.03641	0.147571	-7.02313	2.16956e-12	1.32285e-11
NECAB1	-3.17683	0.185252	-17.1487	6.42648e-66	7.88315e-64
PRDX4	1.38814	0.116614	11.9037	1.13201e-32	2.80071e-31
ADGRE5	-1.29056	0.114727	-11.2489	2.34369e-29	4.77275e-28
SPRYD7	-1.28507	0.0771809	-16.6501	3.02016e-62	3.1648e-60
GUCY1B2	2.20872	0.225221	9.80691	1.0514e-22	1.39162e-21
NLN	1.39445	0.0833297	16.7341	7.39556e-63	8.0009e-61
CENPK	2.23119	0.143604	15.5371	1.94679e-54	1.44192e-52
ITIH5	-2.09119	0.191378	-10.927	8.56298e-28	1.57497e-26
NCKAP1L	-1.28043	0.130824	-9.78741	1.27516e-22	1.67828e-21
MMP19	-2.0216	0.15694	-12.8814	5.73058e-38	1.87421e-36
SPATS2	1.20387	0.0840897	14.3165	1.72554e-46	8.91102e-45
NR4A1	-1.77032	0.202001	-8.76392	1.8857e-18	1.83193e-17
PDE1B	-1.5945	0.14308	-11.1441	7.65054e-29	1.50044e-27
HOXC13	7.08709	0.509815	13.9013	6.21843e-44	2.79447e-42
HOXC11	6.92623	0.521542	13.2803	3.0118e-40	1.12159e-38
HOXC12	7.79679	0.740505	10.529	6.34897e-26	1.03533e-24
SMUG1	1.01018	0.0855686	11.8055	3.65736e-32	8.77016e-31
STIL	2.56188	0.127394	20.1099	6.04945e-90	2.35606e-87
HJURP	3.85734	0.174324	22.1274	1.72216e-108	2.23575e-105
COL10A1	4.60527	0.211968	21.7263	1.15844e-104	1.23048e-101
PLP1	-1.33351	0.288306	-4.62533	3.7401e-06	1.19716e-05
SERPINA7	2.15234	0.723041	2.97679	0.0029128	0.0060945
H2BW1	2.27482	0.851981	2.67003	0.00758436	0.0146666
NRK	3.7304	0.284056	13.1326	2.14155e-39	7.54808e-38
ESX1	2.29168	0.96885	2.36536	0.0180125	0.0324231
LPGAT1	1.09614	0.0941737	11.6395	2.59417e-31	5.90845e-30
C4BPB	2.21634	0.267529	8.2845	1.18611e-16	1.00698e-15
CKS2	1.04168	0.146764	7.0977	1.26853e-12	7.87956e-12
DAW1	-1.06931	0.257207	-4.15737	3.21934e-05	9.13756e-05
CHPF	1.23517	0.117599	10.5032	8.35156e-26	1.35152e-24
INHA	5.88702	0.377825	15.5813	9.74818e-55	7.30114e-53
MOGAT1	-2.6057	0.265386	-9.81853	9.37016e-23	1.24623e-21
FAM124B	-1.85166	0.132074	-14.0199	1.17738e-44	5.52469e-43
SLC12A4	-1.03289	0.0823503	-12.5427	4.36093e-36	1.29652e-34
CTCFL	1.52545	0.441574	3.45458	0.000551149	0.0012991
PI3	1.82804	0.315477	5.79454	6.85102e-09	2.99214e-08
SLPI	-1.27985	0.238432	-5.36776	7.97206e-08	3.11211e-07
WFDC3	3.91461	0.240056	16.3071	8.78868e-60	8.26454e-58
PREX1	-1.24807	0.111243	-11.2193	3.27924e-29	6.60029e-28
ARHGAP40	3.67219	0.231808	15.8415	1.60942e-56	1.3173e-54
PARD6B	-1.01961	0.117368	-8.68732	3.71079e-18	3.53213e-17
TOX2	-1.56225	0.147925	-10.5611	4.51488e-26	7.44294e-25
GDAP1L1	1.86504	0.309787	6.02038	1.74009e-09	8.09525e-09
GTSF1L	2.6523	0.333039	7.96393	1.66663e-15	1.30625e-14
EDN3	-2.71986	0.399779	-6.8034	1.02178e-11	5.86083e-11
PTGIS	-1.263	0.18098	-6.97866	2.98007e-12	1.7918e-11
RBPJL	1.69644	0.331978	5.1101	3.21981e-07	1.17197e-06
C20orf85	-2.23697	0.376154	-5.94695	2.73192e-09	1.24492e-08
KCNK15	1.11481	0.202632	5.50167	3.76214e-08	1.52522e-07
PCK1	2.39479	0.484523	4.94258	7.70967e-07	2.68135e-06
ZBP1	1.21691	0.157972	7.70329	1.32609e-14	9.66266e-14
MAGEA10	7.8044	0.719577	10.8458	2.08742e-27	3.74933e-26
IL17C	3.86367	0.326915	11.8186	3.1293e-32	7.52321e-31
POF1B	1.85447	0.250068	7.41588	1.20822e-13	8.16238e-13
HIF3A	-1.00081	0.246918	-4.05319	5.05244e-05	0.000139458
LYPD3	3.44059	0.250706	13.7236	7.33158e-43	3.11782e-41
PSG8	1.87006	0.840184	2.22578	0.0260289	0.0453912
CEACAM8	-2.12384	0.355634	-5.97199	2.34372e-09	1.07547e-08
NDP	2.76636	0.338975	8.16096	3.32359e-16	2.74098e-15
CRISP2	-1.00859	0.37283	-2.70523	0.00682564	0.0133145
GRM4	2.65787	0.296475	8.9649	3.10568e-19	3.18375e-18
PACSIN1	2.45837	0.206662	11.8956	1.24724e-32	3.0793e-31
SLC17A1	1.14189	0.494566	2.30887	0.0209508	0.0372359
XPO5	1.02045	0.0789006	12.9334	2.9179e-38	9.67857e-37
H1-3	5.0791	0.403592	12.5847	2.56206e-36	7.76526e-35
UNC5CL	3.10046	0.168221	18.4308	7.43628e-76	1.36828e-73
H1-1	3.90204	0.840389	4.64313	3.43173e-06	1.10504e-05
MOCS1	-1.37578	0.114066	-12.0612	1.6926e-33	4.36804e-32
H2BC11	2.30353	0.236443	9.74241	1.98779e-22	2.58778e-21
OR2B6	3.65732	0.346148	10.5658	4.29386e-26	7.0936e-25
SPDEF	3.26287	0.209037	15.609	6.32003e-55	4.75641e-53
TCP11	1.22657	0.323849	3.78748	0.000152186	0.000391661
SOX4	1.65682	0.104163	15.906	5.75634e-57	4.86489e-55
CPNE5	1.21346	0.156595	7.74901	9.26092e-15	6.84947e-14
NRN1	-1.69488	0.179628	-9.43553	3.89033e-21	4.5995e-20
RPP40	1.52347	0.107538	14.1668	1.47124e-45	7.23786e-44
RUNX2	1.61515	0.126863	12.7314	3.95446e-37	1.24623e-35
AC105760.1	2.9328	0.587955	4.98814	6.09641e-07	2.14825e-06
CXCL6	1.23136	0.306968	4.01135	6.0372e-05	0.000164858
EREG	2.58264	0.360764	7.15883	8.13709e-13	5.13634e-12
MYRF	-1.62605	0.222477	-7.30885	2.69444e-13	1.77312e-12
AHNAK	-1.91702	0.144122	-13.3014	2.27209e-40	8.51549e-39
WNT1	1.39803	0.253219	5.52101	3.37065e-08	1.37282e-07
PIWIL1	5.14397	0.474075	10.8505	1.9824e-27	3.56756e-26
GPR18	1.26706	0.209733	6.0413	1.52875e-09	7.15551e-09
TMTC4	1.18999	0.0948547	12.5454	4.21054e-36	1.2534e-34
EFNB2	-1.06444	0.139643	-7.62257	2.48667e-14	1.77376e-13
SOX21	2.69356	0.322666	8.34781	6.95379e-17	5.99838e-16
HROB	2.7279	0.150969	18.0693	5.56013e-73	9.02286e-71
KIF25	1.17432	0.205113	5.72525	1.03283e-08	4.42928e-08
TMEM255A	-1.1179	0.181988	-6.14271	8.11257e-10	3.8971e-09
AMELX	2.09135	0.900147	2.32334	0.0201609	0.0359386
SOX9	1.36596	0.218474	6.25226	4.04558e-10	1.99931e-09
TEKT3	-1.79934	0.208761	-8.6191	6.74817e-18	6.32156e-17
MYH2	-3.15718	0.248538	-12.703	5.692e-37	1.77941e-35
MSTO1	1.47937	0.0873965	16.9271	2.84011e-64	3.26935e-62
C1orf61	5.50566	0.346819	15.8747	9.48274e-57	7.88596e-55
KIR2DL1	-1.42054	0.31564	-4.50052	6.77883e-06	2.09631e-05
SRMS	2.44304	0.224997	10.8581	1.82525e-27	3.29109e-26
IL1B	-1.01282	0.18503	-5.47384	4.40393e-08	1.77097e-07
IL37	6.229	0.398043	15.6491	3.37063e-55	2.59522e-53
HTR5BP	1.08896	0.262559	4.14748	3.36161e-05	9.51479e-05
CD70	1.22528	0.204513	5.99123	2.08257e-09	9.61007e-09
FOSB	-3.296	0.28033	-11.7576	6.45596e-32	1.51774e-30
SDCBP2	1.60892	0.221538	7.26249	3.80019e-13	2.46949e-12
GNRH2	1.35001	0.294591	4.58265	4.5911e-06	1.45422e-05
DEFB126	3.34519	0.687457	4.86603	1.13861e-06	3.88566e-06
CD93	-2.21042	0.122187	-18.0905	3.78809e-73	6.21193e-71
PAX1	1.27712	0.451933	2.8259	0.00471484	0.00948651
NKX2-4	3.94824	0.656251	6.01635	1.78397e-09	8.29394e-09
NKX2-2	2.95383	0.696465	4.24117	2.22356e-05	6.44987e-05
CSTL1	4.54414	0.482397	9.41992	4.51425e-21	5.31564e-20
CST11	1.98433	0.565004	3.51207	0.000444636	0.00106267
BMP2	-1.7691	0.182876	-9.6738	3.89633e-22	4.95912e-21
FLRT3	-1.78841	0.181206	-9.8695	5.64464e-23	7.6245e-22
PCSK2	1.31011	0.44459	2.94678	0.00321105	0.00666658
LAMP5	1.5261	0.182379	8.36772	5.87455e-17	5.10037e-16
OTOR	2.05252	0.514143	3.99212	6.54854e-05	0.000177886
MCM8	1.36143	0.107984	12.6077	1.91482e-36	5.84525e-35
BANF2	2.27538	0.566671	4.01535	5.93568e-05	0.000162285
TMEM74B	-1.47523	0.155859	-9.46517	2.93097e-21	3.49444e-20
SIRPD	-2.17058	0.167443	-12.9631	1.98e-38	6.61925e-37
S1PR4	-1.79654	0.13245	-13.5639	6.55416e-42	2.64979e-40
FAM83C	2.15413	0.518909	4.15126	3.30644e-05	9.36884e-05
F10	-1.50791	0.172029	-8.76544	1.8605e-18	1.80924e-17
PROZ	1.12661	0.220807	5.10225	3.35644e-07	1.21904e-06
SLURP1	2.26701	0.468682	4.837	1.31815e-06	4.46381e-06
PDCD2L	1.47425	0.10731	13.7382	5.99556e-43	2.57308e-41
KIRREL2	3.63831	0.338208	10.7576	5.45752e-27	9.51017e-26
HCST	-1.10137	0.140987	-7.81188	5.63408e-15	4.24632e-14
KRT36	1.235	0.248809	4.96365	6.91818e-07	2.42106e-06
RRAS	-1.35104	0.115613	-11.6859	1.50469e-31	3.47962e-30
FLRT1	1.9304	0.190299	10.1441	3.52125e-24	5.15891e-23
PRKCG	2.51189	0.295066	8.513	1.69496e-17	1.54056e-16
TRAP1	1.1469	0.0756038	15.1699	5.59704e-52	3.75299e-50
SSX1	5.36838	0.899501	5.96818	2.39918e-09	1.09994e-08
CFP	-2.09004	0.147263	-14.1926	1.01813e-45	5.0513e-44
SIX1	2.35891	0.200484	11.7661	5.83777e-32	1.37725e-30
RHOJ	-1.86941	0.106074	-17.6236	1.62201e-69	2.35424e-67
DLGAP5	3.68002	0.17046	21.5887	2.29453e-103	2.14475e-100
PZP	-1.223	0.286446	-4.26957	1.95851e-05	5.7233e-05
PRDM7	2.47533	0.382049	6.47909	9.22765e-11	4.83587e-10
OMG	-1.19743	0.254133	-4.71183	2.45502e-06	8.04161e-06
CTAG2	5.20726	0.885153	5.8829	4.0315e-09	1.80406e-08
AVPR2	-1.95959	0.19479	-10.06	8.30054e-24	1.18562e-22
ARMCX1	-1.05617	0.109986	-9.60274	7.78493e-22	9.70132e-21
NXF5	-1.02019	0.28512	-3.57812	0.000346078	0.000841142
TIMM8A	1.19637	0.0865049	13.8301	1.67862e-43	7.40114e-42
RGS13	-1.45991	0.198287	-7.36262	1.8033e-13	1.2033e-12
FGD3	-1.18219	0.111757	-10.5783	3.75812e-26	6.23056e-25
EDN2	1.86014	0.264617	7.02955	2.07198e-12	1.26517e-11
TRAF2	1.01196	0.101008	10.0186	1.26333e-23	1.78216e-22
MASP1	-2.70625	0.18943	-14.2863	2.6643e-46	1.36086e-44
ATP13A4	-1.24077	0.235571	-5.26707	1.38615e-07	5.2665e-07
PLAAT1	2.78917	0.238973	11.6715	1.78284e-31	4.10054e-30
TSPAN8	2.14665	0.292934	7.32812	2.33407e-13	1.54467e-12
BEST3	2.18301	0.386855	5.64297	1.67141e-08	7.01651e-08
PTPRB	-2.59135	0.141183	-18.3545	3.03848e-75	5.37903e-73
TAS2R3	1.26089	0.421908	2.98855	0.00280301	0.00587766
CRYGN	3.22469	0.263932	12.2179	2.49483e-34	6.7515e-33
AUNIP	2.34058	0.160494	14.5836	3.57341e-48	2.00008e-46
PLA2G5	-1.26565	0.131593	-9.61789	6.71929e-22	8.42137e-21
KLF2	-1.74182	0.151016	-11.5341	8.88522e-31	1.96062e-29
OR7C1	1.12193	0.39042	2.87366	0.00405745	0.00826523
F2RL3	-1.88694	0.157403	-11.988	4.10727e-33	1.04042e-31
SYNGR3	2.80039	0.211286	13.254	4.27558e-40	1.57465e-38
PKMYT1	2.97601	0.157343	18.9142	8.7189e-80	1.93122e-77
FBXL16	1.23912	0.212187	5.83975	5.22791e-09	2.31374e-08
CHTF18	1.80392	0.128308	14.0593	6.7547e-45	3.21802e-43
GNG13	1.4086	0.278591	5.05616	4.27776e-07	1.53564e-06
TUBA4A	1.02607	0.126307	8.12359	4.52576e-16	3.69138e-15
VIL1	6.95489	0.382786	18.1691	9.05912e-74	1.52298e-71
GNG11	-1.71572	0.169783	-10.1054	5.22747e-24	7.5685e-23
GNGT1	6.3732	0.43515	14.646	1.42944e-48	8.18706e-47
SGCE	-1.08362	0.136938	-7.91327	2.50714e-15	1.93771e-14
ZFP36	-1.82669	0.160146	-11.4064	3.88309e-30	8.29434e-29
SRD5A3	1.59585	0.138072	11.5581	6.71869e-31	1.49526e-29
SPINK2	2.74622	0.264641	10.3771	3.15092e-25	4.92512e-24
PAICS	1.85113	0.0959628	19.2901	6.50904e-83	1.6807e-80
PPAT	1.93017	0.101748	18.9701	3.01613e-80	6.84281e-78
ADM2	3.46171	0.154432	22.4158	2.76137e-111	4.45019e-108
ASPHD2	1.34638	0.154566	8.71076	3.01831e-18	2.89184e-17
VPREB3	1.93761	0.215817	8.97802	2.75685e-19	2.83611e-18
SDF2L1	1.10032	0.116985	9.40568	5.16939e-21	6.06569e-20
POM121L9P	1.1108	0.156775	7.0853	1.38743e-12	8.59528e-12
MGAT3	-3.01709	0.207059	-14.5712	4.28596e-48	2.39032e-46
RFPL3	-1.15649	0.238423	-4.85059	1.23093e-06	4.1821e-06
APOL3	-1.33108	0.126009	-10.5634	4.40396e-26	7.27291e-25
MCHR1	2.03183	0.208635	9.73871	2.06158e-22	2.68086e-21
BAIAP2L2	3.69095	0.242562	15.2165	2.74781e-52	1.86388e-50
GALR3	2.1954	0.419087	5.23853	1.61865e-07	6.10369e-07
APOL5	1.13287	0.392667	2.88507	0.00391323	0.00799583
IGLL1	2.82631	0.303434	9.31442	1.22624e-20	1.40121e-19
APOBEC3A	-1.30955	0.200334	-6.53684	6.28306e-11	3.33915e-10
KRT17	2.7053	0.30546	8.85648	8.25832e-19	8.24879e-18
TBC1D27P	1.72408	0.258911	6.65897	2.75752e-11	1.5185e-10
DOCK4	-1.53853	0.113641	-13.5386	9.25858e-42	3.71105e-40
CDHR3	-1.45531	0.277802	-5.23865	1.61759e-07	6.10018e-07
VGF	4.0562	0.302885	13.3919	6.74571e-41	2.59479e-39
PODXL	-1.09752	0.102899	-10.666	1.46739e-26	2.49653e-25
STRIP2	2.73446	0.215728	12.6755	8.08082e-37	2.50441e-35
LRRC4	-1.23771	0.195501	-6.33098	2.43609e-10	1.23004e-09
FEZF1	5.63324	0.321581	17.5173	1.05676e-68	1.47429e-66
HOXD1	1.42434	0.265313	5.36852	7.93854e-08	3.10032e-07
PDE11A	1.6732	0.242897	6.88851	5.63812e-12	3.30204e-11
GAD1	3.79194	0.249659	15.1885	4.21487e-52	2.83026e-50
HOXD10	1.42461	0.342227	4.16278	3.14397e-05	8.93829e-05
HOXD11	5.27066	0.659232	7.99515	1.29412e-15	1.02368e-14
HOXD13	5.81606	0.739015	7.87002	3.54592e-15	2.71275e-14
CGNL1	-2.22511	0.134476	-16.5465	1.69559e-61	1.70786e-59
TMOD2	-1.01717	0.111413	-9.12973	6.86676e-20	7.40653e-19
ELL3	1.1585	0.133998	8.64565	5.35018e-18	5.04634e-17
KNSTRN	1.05155	0.116204	9.04922	1.43996e-19	1.51436e-18
LOXL1	1.03784	0.13378	7.75781	8.64066e-15	6.40695e-14
ACKR4	-2.39652	0.196094	-12.2213	2.39286e-34	6.48305e-33
BBOX1	1.34075	0.271574	4.93698	7.93423e-07	2.75491e-06
E2F8	3.17347	0.149759	21.1904	1.17023e-99	8.04293e-97
SOX15	1.39343	0.211215	6.5972	4.19008e-11	2.27099e-10
PIMREG	3.1679	0.182292	17.3781	1.20825e-67	1.59969e-65
CD68	-1.61438	0.145575	-11.0897	1.40761e-28	2.71394e-27
TXNDC17	1.61212	0.125601	12.8353	1.04026e-37	3.35294e-36
ATP1B2	-1.56967	0.157565	-9.96201	2.23489e-23	3.10124e-22
KIF1C	-1.32545	0.0838443	-15.8085	2.71796e-56	2.2015e-54
SLC44A2	-1.0045	0.0749606	-13.4003	6.01986e-41	2.31941e-39
KLK14	1.32624	0.357609	3.70864	0.000208379	0.00052484
KLK8	4.65653	0.515125	9.03961	1.5723e-19	1.64982e-18
ADCY4	-1.77056	0.114465	-15.4681	5.6931e-54	4.14443e-52
FOXA1	1.3882	0.149926	9.25925	2.05869e-20	2.3123e-19
EGLN3	3.03126	0.214733	14.1165	3.0076e-45	1.4521e-43
CDO1	-2.69061	0.176513	-15.2432	1.82829e-52	1.25658e-50
SEC14L1	-1.01725	0.0884993	-11.4945	1.40663e-30	3.0806e-29
AANAT	1.22187	0.201937	6.05073	1.44193e-09	6.7722e-09
ARHGEF6	-1.42915	0.112116	-12.7471	3.23641e-37	1.02339e-35
ART1	-1.72706	0.280361	-6.16011	7.26954e-10	3.50944e-09
CDKN1C	-1.03434	0.133775	-7.73192	1.05937e-14	7.78718e-14
SGO1	3.21774	0.162215	19.8362	1.4504e-87	4.91202e-85
CDH15	2.14218	0.22763	9.41079	4.92409e-21	5.78512e-20
PLPPR3	-1.31509	0.27124	-4.84843	1.24445e-06	4.22527e-06
LBP	3.5163	0.40357	8.71301	2.95923e-18	2.83698e-17
SYT5	2.4589	0.328208	7.49191	6.78802e-14	4.66949e-13
TNNI3	2.79626	0.316705	8.82922	1.0541e-18	1.04447e-17
CBFA2T3	-1.1214	0.155333	-7.21933	5.2243e-13	3.35665e-12
GAMT	1.13542	0.145743	7.79055	6.67206e-15	4.9916e-14
PRRG3	-1.44967	0.180324	-8.03926	9.03827e-16	7.22073e-15
KCNA5	-2.28056	0.18047	-12.6368	1.32351e-36	4.06945e-35
CRACR2A	1.06574	0.162155	6.57237	4.95204e-11	2.66419e-10
STARD8	-2.21288	0.111981	-19.7613	6.41532e-87	2.0536e-84
FAM155B	3.19212	0.235779	13.5386	9.2535e-42	3.71105e-40
GDPD2	1.36598	0.244579	5.58504	2.33652e-08	9.65942e-08
LDLR	-2.12316	0.129991	-16.3331	5.73774e-60	5.40643e-58
CNN1	-1.5033	0.159085	-9.44968	3.3986e-21	4.03242e-20
APOC1	-1.43333	0.176651	-8.11394	4.90058e-16	3.98596e-15
LRCH2	-1.24305	0.177484	-7.00374	2.49213e-12	1.51127e-11
DPP6	-3.26051	0.210057	-15.5221	2.4599e-54	1.8162e-52
ACE2	1.46871	0.228376	6.4311	1.26687e-10	6.55033e-10
ATP8B3	1.3334	0.201146	6.62903	3.3791e-11	1.84773e-10
NCAN	2.4061	0.339829	7.08033	1.43817e-12	8.90017e-12
KIF1A	5.45215	0.412185	13.2274	6.09296e-40	2.22817e-38
USHBP1	-2.32119	0.120867	-19.2046	3.38822e-82	8.42297e-80
FUT5	1.13001	0.487146	2.31965	0.0203597	0.0362585
BMP15	-2.23382	0.37993	-5.87955	4.11372e-09	1.83962e-08
EPO	1.10458	0.281303	3.92667	8.61292e-05	0.000229835
CACNG6	-1.53396	0.352447	-4.3523	1.34714e-05	4.00916e-05
UNC13A	1.70826	0.241923	7.06117	1.65103e-12	1.0165e-11
KLHDC7B	1.78966	0.203417	8.79799	1.39292e-18	1.36879e-17
GDF15	1.44172	0.208224	6.92388	4.39442e-12	2.60512e-11
IQCN	-2.43989	0.185486	-13.1541	1.61246e-39	5.73516e-38
JUND	-1.46135	0.111179	-13.1442	1.83849e-39	6.51429e-38
SULT4A1	3.87092	0.367804	10.5244	6.66905e-26	1.08639e-24
SAMD10	1.7293	0.111579	15.4984	3.55545e-54	2.6086e-52
TNNT3	-1.61978	0.263524	-6.14663	7.91476e-10	3.8056e-09
TNNI2	-1.45642	0.209987	-6.93575	4.04082e-12	2.40453e-11
H19	2.22833	0.32299	6.89907	5.23425e-12	3.07901e-11
COL5A1	2.00252	0.16399	12.2112	2.70731e-34	7.30537e-33
CALY	2.75766	0.346513	7.95832	1.74396e-15	1.36366e-14
CYP2E1	1.46647	0.218375	6.71541	1.87541e-11	1.05221e-10
HBZ	-2.36009	0.389421	-6.06052	1.35681e-09	6.38398e-09
MNX1	4.31122	0.232193	18.5674	5.90089e-77	1.13491e-74
CEP85	1.04878	0.0862753	12.1562	5.31491e-34	1.40576e-32
GATA5	-1.58119	0.192201	-8.22673	1.92391e-16	1.60938e-15
RBBP8NL	2.08932	0.145713	14.3386	1.25586e-46	6.53605e-45
PRDM12	3.14996	0.293587	10.7292	7.42169e-27	1.28372e-25
GMFG	-1.48964	0.122035	-12.2067	2.86363e-34	7.71827e-33
ARHGEF16	1.76368	0.110105	16.0182	9.53072e-58	8.20309e-56
SMPDL3B	1.84268	0.157245	11.7186	1.02406e-31	2.38706e-30
THEMIS2	-1.10805	0.106651	-10.3895	2.76669e-25	4.33761e-24
SLC6A8	1.88748	0.169808	11.1154	1.05571e-28	2.05155e-27
PNCK	2.88962	0.272617	10.5996	2.99413e-26	4.98872e-25
DKC1	1.11993	0.0773144	14.4853	1.5e-47	8.17061e-46
PLXNA3	1.01589	0.110588	9.18628	4.06662e-20	4.46144e-19
DUSP9	4.56344	0.325955	14.0002	1.55455e-44	7.23638e-43
ZNF331	-1.20336	0.117977	-10.2	1.9837e-24	2.95726e-23
SLC7A10	4.75853	0.346086	13.7496	5.12369e-43	2.20905e-41
CASZ1	-1.03425	0.116031	-8.91358	4.94114e-19	4.99955e-18
AKAP12	-1.04517	0.236273	-4.42358	9.70773e-06	2.94362e-05
SYNE1	-1.12055	0.148438	-7.54894	4.38817e-14	3.06418e-13
EPS8L1	1.26518	0.154126	8.20873	2.23545e-16	1.86e-15
TTLL9	-1.0192	0.240239	-4.24246	2.21086e-05	6.41661e-05
BPIFA2	4.72575	0.359641	13.1402	1.93729e-39	6.8488e-38
COX4I2	-2.28721	0.148099	-15.4438	8.30804e-54	6.00131e-52
C1QL1	2.11172	0.280809	7.52012	5.47277e-14	3.78926e-13
GFAP	3.074	0.262418	11.7141	1.07905e-31	2.51397e-30
HIGD1B	-2.79434	0.158905	-17.5849	3.21325e-69	4.57849e-67
TEX101	3.8226	0.44534	8.58356	9.19788e-18	8.52583e-17
CCL25	2.95103	0.309366	9.53897	1.44253e-21	1.75796e-20
GINS2	2.8409	0.157653	18.02	1.35752e-72	2.17278e-70
SLC34A1	1.69855	0.281324	6.0377	1.56325e-09	7.31259e-09
F12	2.82615	0.180814	15.6301	4.53961e-55	3.47239e-53
PRR7	1.42192	0.149527	9.50945	1.91678e-21	2.31539e-20
NFATC1	-1.15738	0.10323	-11.2116	3.57565e-29	7.17524e-28
ADGRE3	-2.85825	0.191019	-14.9632	1.27759e-50	8.14128e-49
SH3BP5	-1.42103	0.119827	-11.859	1.9332e-32	4.70573e-31
LRRC4B	-1.33001	0.166878	-7.97	1.58679e-15	1.24618e-14
PDLIM4	1.22315	0.190308	6.42723	1.29951e-10	6.71463e-10
TUBG1	1.14438	0.0991911	11.5371	8.57933e-31	1.89491e-29
AOC3	-2.6556	0.146616	-18.1127	2.53117e-73	4.1801e-71
RAMP2	-2.88364	0.130096	-22.1655	7.40238e-109	1.01752e-105
G6PC	2.48132	0.659081	3.76482	0.000166672	0.0004265
AC091132.1	1.18041	0.377899	3.12362	0.0017864	0.00387348
TMEM204	-1.91748	0.108431	-17.684	5.57422e-70	8.2442e-68
KREMEN2	2.96135	0.227094	13.0402	7.22988e-39	2.47361e-37
BARX1	7.53033	0.429232	17.5437	6.64382e-69	9.29658e-67
CA6	2.77236	0.39236	7.06585	1.59634e-12	9.83867e-12
KRT34	2.55198	0.584076	4.36926	1.24666e-05	3.72723e-05
KRT33B	2.42741	0.608232	3.99093	6.58148e-05	0.000178635
TNS4	3.9243	0.293169	13.3858	7.32042e-41	2.80662e-39
TOP2A	3.85992	0.162639	23.7331	1.64406e-124	5.91051e-121
PIAS3	1.04766	0.0833564	12.5684	3.14869e-36	9.4879e-35
RAI2	-2.13507	0.130958	-16.3035	9.31896e-60	8.72808e-58
KRT17P1	1.94433	0.371003	5.24074	1.59938e-07	6.0359e-07
LIN28A	4.3206	0.564491	7.65397	1.94861e-14	1.40022e-13
RHPN2	1.20696	0.147382	8.18933	2.62686e-16	2.17791e-15
FAAP24	1.24006	0.117402	10.5625	4.44739e-26	7.34204e-25
UBE2L2	2.06796	0.837351	2.46965	0.0135247	0.0249362
PODNL1	2.79587	0.210112	13.3065	2.12105e-40	7.96219e-39
C19orf57	1.30135	0.154633	8.41571	3.90533e-17	3.43533e-16
RTBDN	4.91941	0.378414	13.0001	1.22224e-38	4.14231e-37
MATN3	-1.52716	0.185257	-8.24348	1.67277e-16	1.40332e-15
SLC6A11	3.73014	0.364615	10.2303	1.45031e-24	2.1851e-23
PPARG	-1.5848	0.174111	-9.10222	8.85045e-20	9.44371e-19
NUP210	1.08805	0.117841	9.2332	2.62661e-20	2.9221e-19
FCRLA	1.81101	0.224111	8.08086	6.43093e-16	5.18647e-15
LINC00470	3.17615	0.452294	7.02232	2.18214e-12	1.33035e-11
EMILIN2	-1.15202	0.116942	-9.85124	6.77007e-23	9.10259e-22
SLX1A	1.39282	0.305173	4.56402	5.01823e-06	1.5786e-05
CNGA4	-1.9538	0.271817	-7.18793	6.57822e-13	4.18172e-12
HHLA1	1.19425	0.500624	2.38553	0.0170547	0.030837
IQCA1	-1.11199	0.201989	-5.50521	3.68729e-08	1.49643e-07
RAMP1	2.20579	0.188978	11.6722	1.76717e-31	4.06849e-30
INPP5K	-1.10824	0.0717942	-15.4363	9.32667e-54	6.71635e-52
POPDC3	1.30199	0.33871	3.84397	0.00012106	0.000316135
FIGNL1	1.5741	0.10629	14.8095	1.27168e-49	7.60014e-48
DDC	1.50506	0.345474	4.35651	1.3215e-05	3.93833e-05
FTHL17	3.068	1.01258	3.02989	0.00244644	0.00517769
ITGB4	1.67898	0.183409	9.15425	5.47354e-20	5.95049e-19
SLC52A1	1.08344	0.193272	5.60579	2.07304e-08	8.61971e-08
RGS22	-1.90763	0.236122	-8.07901	6.52965e-16	5.26245e-15
HSPA12B	-2.79222	0.124186	-22.4841	5.93357e-112	1.02708e-108
PCNA	1.10078	0.105261	10.4576	1.3525e-25	2.15736e-24
SSTR4	-4.04417	0.289701	-13.9598	2.74123e-44	1.25725e-42
RHBG	4.63424	0.277369	16.7078	1.14928e-62	1.23195e-60
KHDC4	1.47187	0.0931609	15.7993	3.14703e-56	2.52714e-54
NES	-1.59333	0.146205	-10.8979	1.17914e-27	2.14764e-26
BCAN	2.81665	0.225695	12.4799	9.60788e-36	2.81703e-34
CRP	1.32049	0.407641	3.23933	0.00119809	0.00267428
RAB25	1.04989	0.117575	8.9295	4.27936e-19	4.34972e-18
APCS	2.51117	1.06769	2.35197	0.0186745	0.033505
FCRL2	1.94237	0.22034	8.81532	1.19349e-18	1.17876e-17
ACY3	2.90038	0.210401	13.785	3.13578e-43	1.36203e-41
ALDH3B2	2.82476	0.229945	12.2845	1.09705e-34	3.02893e-33
TESMIN	2.75633	0.206659	13.3376	1.3998e-40	5.28442e-39
MMACHC	1.02803	0.072889	14.104	3.58875e-45	1.73089e-43
VSTM2L	2.05739	0.223384	9.21007	3.25914e-20	3.59838e-19
DMGDH	1.78389	0.212156	8.4084	4.15646e-17	3.64801e-16
BHMT2	2.85984	0.290611	9.84075	7.51451e-23	1.00716e-21
KANK4	-1.34141	0.234468	-5.72107	1.05856e-08	4.53465e-08
ANGPTL3	3.91175	0.382685	10.2219	1.58273e-24	2.37847e-23
SLC14A2	4.06115	0.40857	9.93991	2.79069e-23	3.85077e-22
NMUR2	-1.05161	0.354179	-2.96915	0.00298623	0.00623724
TPTE2	2.55457	0.257647	9.91497	3.58354e-23	4.91e-22
ALOX5AP	-1.95043	0.157811	-12.3592	4.34206e-35	1.22691e-33
WASF3	-1.93327	0.143538	-13.4687	2.39181e-41	9.36998e-40
GPR12	2.00039	0.436862	4.579	4.6721e-06	1.47827e-05
MYH8	1.17234	0.369393	3.17369	0.00150513	0.00330205
MYH10	-1.51127	0.118594	-12.7433	3.39835e-37	1.07242e-35
CHI3L1	1.29779	0.233597	5.55568	2.76531e-08	1.13607e-07
MYBPH	3.27417	0.327229	10.0058	1.43793e-23	2.01872e-22
DCLK1	1.1671	0.179793	6.49137	8.50602e-11	4.47325e-10
CCNA1	-1.20598	0.270441	-4.45932	8.22201e-06	2.51696e-05
RXFP2	-2.77752	0.36773	-7.55316	4.24825e-14	2.97136e-13
TRPC4	-1.0372	0.135694	-7.64364	2.11157e-14	1.51406e-13
POSTN	1.6271	0.171325	9.49714	2.15724e-21	2.59647e-20
STOML3	-2.0511	0.339332	-6.04453	1.49844e-09	7.02489e-09
KL	-2.30918	0.208085	-11.0973	1.29247e-28	2.49917e-27
STARD13	-2.00642	0.103337	-19.4162	5.62817e-84	1.49453e-81
SLC39A11	1.3224	0.0911587	14.5066	1.10096e-47	6.04637e-46
EPHB2	2.25925	0.172338	13.1094	2.9102e-39	1.01274e-37
PRAM1	-2.15439	0.151481	-14.2222	6.6727e-46	3.34968e-44
MYH11	-1.83408	0.185756	-9.87358	5.41973e-23	7.33131e-22
PDZD2	-2.22928	0.173087	-12.8795	5.86925e-38	1.91688e-36
MYO18B	2.33369	0.357441	6.52887	6.62664e-11	3.51456e-10
C1QTNF6	2.27127	0.137805	16.4818	4.9618e-61	4.94445e-59
FAM83F	2.22223	0.269834	8.23555	1.78739e-16	1.49652e-15
SEC14L4	-1.55048	0.210147	-7.37807	1.60601e-13	1.07611e-12
ZDHHC8P1	1.11062	0.226134	4.91135	9.04535e-07	3.12172e-06
GIMAP6	-2.09726	0.120161	-17.4538	3.22345e-68	4.39216e-66
GIMAP4	-1.48681	0.115115	-12.9159	3.66152e-38	1.20851e-36
NTS	3.04992	0.460188	6.62755	3.41315e-11	1.86591e-10
LRRIQ1	-1.37625	0.245913	-5.5965	2.18724e-08	9.06879e-08
SFTPD	-2.24853	0.261102	-8.61169	7.19934e-18	6.72802e-17
DYDC2	-1.95212	0.257465	-7.58206	3.40113e-14	2.39788e-13
TMTC1	-1.0821	0.199649	-5.42002	5.95925e-08	2.36107e-07
SPINK5	1.42822	0.287823	4.96214	6.9722e-07	2.43847e-06
E2F5	1.25203	0.111493	11.2297	2.91581e-29	5.89162e-28
LYVE1	-3.19375	0.172649	-18.4985	2.12201e-76	4.03148e-74
TEX15	3.25247	0.43661	7.44937	9.37905e-14	6.37677e-13
RNF122	-1.35248	0.0971388	-13.9232	4.58248e-44	2.07929e-42
DUSP26	-1.49592	0.194464	-7.6925	1.44288e-14	1.04924e-13
GSC	2.39426	0.341542	7.01013	2.381e-12	1.4463e-11
CATSPERB	2.26306	0.223972	10.1042	5.29113e-24	7.65591e-23
VRTN	1.49964	0.410524	3.653	0.000259194	0.000642875
LOXL2	1.73455	0.18228	9.51586	1.80224e-21	2.18212e-20
PEBP4	-2.57501	0.294893	-8.73202	2.50173e-18	2.41323e-17
ADAMDEC1	2.22371	0.233668	9.51655	1.79017e-21	2.16806e-20
CTIF	-1.21973	0.0881146	-13.8425	1.41135e-43	6.24628e-42
CCNB1	2.96985	0.149898	19.8126	2.3196e-87	7.74348e-85
CNTN6	-3.43701	0.269126	-12.771	2.38015e-37	7.57756e-36
CHL1	1.54939	0.226614	6.83714	8.07905e-12	4.67189e-11
TRPM1	-2.16431	0.296131	-7.30863	2.69884e-13	1.77527e-12
REG4	7.31474	0.548269	13.3415	1.3275e-40	5.02365e-39
TSHB	-1.73509	0.285987	-6.06702	1.30302e-09	6.14012e-09
GSTM5	-2.45723	0.149151	-16.4748	5.56791e-61	5.50152e-59
SYT6	2.19926	0.281567	7.81079	5.68309e-15	4.2805e-14
PSRC1	1.21892	0.126383	9.64464	5.17907e-22	6.54009e-21
WNT2B	-1.17293	0.139657	-8.39864	4.51676e-17	3.95162e-16
PTGFRN	1.1529	0.103403	11.1496	7.19218e-29	1.41411e-27
TRIM45	1.30405	0.1162	11.2225	3.16165e-29	6.37184e-28
CD101	-2.79415	0.133173	-20.9813	9.7148e-98	5.67539e-95
VTCN1	2.82294	0.297713	9.48208	2.49253e-21	2.98389e-20
FKBP11	1.8106	0.122079	14.8314	9.18257e-50	5.58071e-48
TMEM106C	1.02102	0.115774	8.8191	1.15383e-18	1.14125e-17
GRHL1	1.5472	0.154146	10.0373	1.04523e-23	1.4821e-22
MYCN	3.28848	0.304795	10.7892	3.87312e-27	6.82042e-26
LDHA	1.3304	0.103728	12.8258	1.175e-37	3.78202e-36
SAA2	2.34784	0.298276	7.87138	3.50754e-15	2.68427e-14
CFHR4	3.34959	0.540143	6.20131	5.59939e-10	2.72967e-09
CFHR5	2.24403	0.50055	4.48314	7.35533e-06	2.26306e-05
ERN2	3.09383	0.332609	9.30172	1.38191e-20	1.57064e-19
RAX	3.2578	0.54763	5.94891	2.69939e-09	1.23082e-08
IL2RA	1.37477	0.172093	7.98857	1.36509e-15	1.0775e-14
EMP1	-1.79221	0.136934	-13.0881	3.85337e-39	1.33302e-37
SOX5	-1.68037	0.16433	-10.2256	1.52323e-24	2.29274e-23
RERG	-1.09195	0.154126	-7.08483	1.39211e-12	8.62318e-12
SLCO1B1	5.1149	0.57917	8.83144	1.0334e-18	1.02498e-17
KLRD1	-1.01947	0.180404	-5.65101	1.59506e-08	6.70567e-08
PRH2	1.29113	0.294233	4.38813	1.1433e-05	3.43336e-05
USP26	1.06741	0.408146	2.61526	0.00891604	0.0170075
SOX3	2.8962	0.606064	4.77871	1.76421e-06	5.87767e-06
FOLH1B	1.16325	0.408256	2.84931	0.00438147	0.00886997
CDCA8	3.03969	0.149178	20.3762	2.7193e-92	1.24597e-89
HOOK1	1.08138	0.100813	10.7266	7.63511e-27	1.31868e-25
DSG3	3.14056	0.420268	7.47276	7.85311e-14	5.3729e-13
DSG1	1.49696	0.426296	3.51155	0.000445506	0.00106448
DSC1	1.00928	0.26687	3.78192	0.000155624	0.000399981
APLNR	-1.47833	0.152741	-9.67867	3.71516e-22	4.73111e-21
TCN1	6.72537	0.404084	16.6435	3.37309e-62	3.52672e-60
CLDN10	4.07092	0.306442	13.2845	2.84822e-40	1.06406e-38
ADAMTS8	-3.51671	0.223727	-15.7188	1.12499e-55	8.82174e-54
ACRV1	2.71642	0.236018	11.5094	1.18303e-30	2.59944e-29
ETS1	-1.1866	0.113169	-10.4851	1.01114e-25	1.62618e-24
KLB	-1.31053	0.295257	-4.4386	9.05455e-06	2.75629e-05
AGTPBP1	-1.21381	0.080581	-15.0633	2.82412e-51	1.84599e-49
GOLM1	2.63621	0.121724	21.6572	5.19885e-104	5.06195e-101
FAM189A2	-2.93428	0.179048	-16.3882	2.32281e-60	2.22913e-58
PSAT1	3.48448	0.180414	19.3138	4.10791e-83	1.06659e-80
SDS	1.12987	0.186934	6.0442	1.50155e-09	7.03736e-09
MSI1	2.30499	0.283831	8.12099	4.62387e-16	3.76811e-15
HNF1A	3.82612	0.347904	10.9976	3.9228e-28	7.35404e-27
TBX3	-2.12315	0.141604	-14.9935	8.09116e-51	5.20149e-49
OASL	-1.05139	0.174136	-6.03777	1.56263e-09	7.31041e-09
RNFT2	2.2076	0.178282	12.3826	3.2452e-35	9.23115e-34
BICDL1	1.95529	0.157762	12.3939	2.81985e-35	8.06047e-34
CCDC146	-1.07839	0.172574	-6.24886	4.1346e-10	2.04179e-09
CD36	-2.9056	0.200466	-14.4942	1.31836e-47	7.18962e-46
UGT2A3	2.99817	0.711458	4.21412	2.50756e-05	7.22302e-05
UGT2B28	3.71438	0.585801	6.34068	2.28746e-10	1.15976e-09
HILPDA	1.57142	0.183838	8.54785	1.254e-17	1.1496e-16
FAM71F1	2.41012	0.382643	6.29861	3.0033e-10	1.50297e-09
KCP	2.158	0.230122	9.37762	6.74788e-21	7.84755e-20
ADGRB3	-1.57399	0.232429	-6.7719	1.27101e-11	7.24416e-11
KHDC1	1.08137	0.115302	9.37855	6.68841e-21	7.7836e-20
NT5E	1.92066	0.199376	9.63336	5.78064e-22	7.27421e-21
EPHA7	1.06742	0.307682	3.46924	0.000521936	0.00123522
CGA	6.78942	0.615489	11.0309	2.71037e-28	5.13049e-27
LMO2	-1.9218	0.103328	-18.599	3.27609e-77	6.32691e-75
PRPH	-1.48196	0.252171	-5.87678	4.18321e-09	1.86945e-08
FAM186B	1.01024	0.139167	7.2592	3.89396e-13	2.52797e-12
TROAP	3.82609	0.181234	21.1114	6.25406e-99	3.94986e-96
B4GALNT1	2.50014	0.236711	10.562	4.47218e-26	7.38027e-25
ESPL1	3.11575	0.168625	18.4774	3.13786e-76	5.91335e-74
KRT87P	-1.05905	0.203071	-5.21517	1.83645e-07	6.8745e-07
NHSL1	-1.74397	0.128941	-13.5254	1.10744e-41	4.41239e-40
HEY2	-1.11643	0.143163	-7.7983	6.27458e-15	4.70931e-14
PKIB	2.01723	0.209354	9.63552	5.66041e-22	7.12867e-21
NMBR	-1.35564	0.228053	-5.9444	2.77465e-09	1.2634e-08
STX11	-3.00609	0.128214	-23.4459	1.45552e-121	4.00148e-118
EGR4	1.97163	0.299405	6.58515	4.5442e-11	2.4524e-10
EMX1	2.97746	0.355826	8.36772	5.87421e-17	5.10037e-16
BCO1	2.47473	0.229397	10.788	3.92219e-27	6.89644e-26
AGT	2.77079	0.271834	10.1929	2.13221e-24	3.16737e-23
ZNF670-ZNF695	2.1183	0.233159	9.08523	1.03483e-19	1.09693e-18
KCNK1	1.36681	0.159737	8.55664	1.16201e-17	1.068e-16
CHRND	2.59778	0.416626	6.23529	4.50952e-10	2.22083e-09
PAX3	2.32724	0.523559	4.44503	8.78801e-06	2.68024e-05
HTR2B	1.77465	0.249852	7.10283	1.22231e-12	7.60056e-12
ITM2C	1.19504	0.118313	10.1007	5.48728e-24	7.93237e-23
SLC19A3	-2.90358	0.200751	-14.4636	2.05835e-47	1.11213e-45
SERPINE2	1.19323	0.167653	7.11725	1.10101e-12	6.87556e-12
WNT10A	1.7321	0.22571	7.67403	1.66679e-14	1.20493e-13
CYP27A1	-1.73298	0.148464	-11.6727	1.75684e-31	4.0467e-30
MFSD9	1.00299	0.075545	13.2767	3.15939e-40	1.17468e-38
ANKRD36	1.09817	0.195027	5.63087	1.79303e-08	7.50417e-08
ALDH1L2	1.13694	0.167052	6.80589	1.00429e-11	5.764e-11
STAB2	-1.19867	0.187048	-6.40839	1.47066e-10	7.57636e-10
CKAP4	1.06722	0.0963074	11.0814	1.54431e-28	2.96894e-27
DRAM1	-1.08611	0.149702	-7.25515	4.01222e-13	2.60329e-12
SLC41A2	1.12048	0.123252	9.0909	9.82257e-20	1.04365e-18
PCDH8	3.49924	0.533269	6.56186	5.31395e-11	2.84906e-10
CKAP2	1.10178	0.108926	10.1149	4.74496e-24	6.89768e-23
CNMD	3.50268	0.52313	6.69563	2.14751e-11	1.19683e-10
THSD1	-2.241	0.11762	-19.0528	6.22399e-81	1.44002e-78
BORA	1.12444	0.107307	10.4787	1.08185e-25	1.73811e-24
LMO7	-1.40885	0.116471	-12.0962	1.10635e-33	2.8838e-32
SCEL	-1.38804	0.200963	-6.90696	4.95163e-12	2.92122e-11
EDNRB	-3.49622	0.161991	-21.5828	2.60425e-103	2.38652e-100
LCP1	-1.09936	0.129259	-8.50505	1.81513e-17	1.64755e-16
TNS3	-1.10775	0.0935345	-11.8432	2.3332e-32	5.6412e-31
SPDYE1	1.138	0.197094	5.7739	7.74564e-09	3.36557e-08
IGF2BP3	4.00286	0.273474	14.6371	1.62937e-48	9.30931e-47
IL6	-2.85898	0.226053	-12.6474	1.15683e-36	3.56632e-35
BZW2	1.29978	0.0912319	14.247	4.68164e-46	2.37054e-44
DGKB	1.21084	0.31763	3.81209	0.000137796	0.000356946
TBRG4	1.07219	0.0835715	12.8296	1.11919e-37	3.60485e-36
TTYH3	1.35342	0.114587	11.8113	3.41305e-32	8.19693e-31
TM6SF1	-1.43331	0.128827	-11.1259	9.38324e-29	1.82952e-27
CIB2	1.24302	0.164377	7.56203	3.96815e-14	2.78127e-13
CHAD	1.28291	0.235035	5.45836	4.80561e-08	1.92439e-07
GH2	3.18331	0.73674	4.32081	1.5546e-05	4.59761e-05
BRIP1	2.68696	0.143936	18.6677	9.07166e-78	1.80414e-75
TBR1	2.9035	0.444997	6.52476	6.81121e-11	3.60753e-10
SCN7A	-2.35957	0.198695	-11.8753	1.59026e-32	3.90145e-31
BLK	1.22692	0.226563	5.41536	6.11658e-08	2.42135e-07
GATA4	1.80353	0.449035	4.01647	5.90773e-05	0.000161559
HLX	-1.2693	0.123624	-10.2674	9.87989e-25	1.50357e-23
IL36G	4.4093	0.35757	12.3313	6.1452e-35	1.7208e-33
IL36A	1.70474	0.531136	3.20961	0.00132914	0.00294332
IL36RN	6.24567	0.402844	15.5039	3.26376e-54	2.40213e-52
CFC1	-1.8933	0.647881	-2.9223	0.00347454	0.00716746
GYPC	-1.76895	0.112974	-15.658	2.92981e-55	2.25953e-53
KLF4	-2.27815	0.167789	-13.5774	5.45057e-42	2.21511e-40
OR1J1	1.96556	0.444168	4.42525	9.63291e-06	2.92188e-05
TMOD1	-1.76371	0.154889	-11.3869	4.85838e-30	1.0321e-28
DAB2IP	-1.08658	0.0920703	-11.8017	3.82536e-32	9.16362e-31
SLC31A2	-1.51852	0.123293	-12.3163	7.40049e-35	2.06612e-33
TLR4	-1.57287	0.142173	-11.0631	1.89363e-28	3.6167e-27
ALDOB	1.72523	0.281388	6.13115	8.72455e-10	4.17521e-09
BAAT	1.82469	0.304869	5.98516	2.16175e-09	9.95678e-09
KIF12	1.75562	0.224979	7.8035	6.02119e-15	4.52568e-14
WDR38	-2.0383	0.316475	-6.44064	1.18971e-10	6.165e-10
GABBR2	2.04969	0.301373	6.80118	1.03768e-11	5.94835e-11
HEMGN	-2.44573	0.220777	-11.0778	1.60721e-28	3.08732e-27
NR5A1	2.81282	0.383138	7.34151	2.11194e-13	1.40204e-12
CTSV	2.25769	0.226997	9.94591	2.62763e-23	3.63006e-22
LMX1B	1.94807	0.314018	6.2037	5.51522e-10	2.69116e-09
ENPP2	-1.30584	0.132863	-9.82845	8.49161e-23	1.13293e-21
DSCC1	1.77164	0.142466	12.4356	1.67556e-35	4.84885e-34
IL33	-2.06697	0.187511	-11.0232	2.95344e-28	5.58381e-27
IFNA21	-1.13821	0.354458	-3.21113	0.00132214	0.00292906
DMRT1	3.95487	0.491327	8.04936	8.32296e-16	6.66636e-15
SPAG8	-1.2035	0.194442	-6.18949	6.03588e-10	2.9348e-09
ALDH1B1	1.057	0.106128	9.95972	2.28702e-23	3.17264e-22
ARHGEF39	2.44251	0.123144	19.8346	1.49725e-87	5.0342e-85
IGFBPL1	2.3604	0.227982	10.3534	4.03727e-25	6.28325e-24
PPIL1	1.02008	0.0949375	10.7448	6.27083e-27	1.08828e-25
TFAP2A	3.73829	0.203545	18.3659	2.46131e-75	4.37383e-73
CAPN11	-1.17839	0.152769	-7.71353	1.22383e-14	8.95523e-14
TINAG	6.74182	0.574299	11.7392	8.02146e-32	1.87539e-30
KIAA0319	1.03457	0.266463	3.88262	0.000103336	0.000272685
TUBB2A	1.10609	0.14829	7.45897	8.71989e-14	5.94591e-13
GCM1	2.68714	0.280051	9.5952	8.37574e-22	1.04081e-20
FOXF2	-1.24698	0.157466	-7.91903	2.39378e-15	1.85286e-14
BPHL	1.25995	0.0930174	13.5453	8.44162e-42	3.39525e-40
TUBB2B	3.9223	0.29814	13.1559	1.57402e-39	5.61553e-38
UQCC2	1.47474	0.112814	13.0724	4.73675e-39	1.63378e-37
HMGA1	2.27074	0.152053	14.9339	1.98434e-50	1.24317e-48
TCF19	1.15126	0.111863	10.2917	7.682e-25	1.17752e-23
ATAT1	1.26457	0.0998501	12.6647	9.27751e-37	2.86958e-35
CLPS	3.49789	0.525921	6.65098	2.91156e-11	1.6005e-10
RNF144B	-1.68976	0.115464	-14.6345	1.69115e-48	9.65052e-47
FGFBP2	-3.09336	0.252933	-12.2299	2.15096e-34	5.84801e-33
FHDC1	-1.15164	0.117081	-9.8363	7.85459e-23	1.05094e-21
TTC29	-2.06444	0.32303	-6.39086	1.64955e-10	8.46063e-10
MYO7A	1.97861	0.118394	16.7121	1.07004e-62	1.15229e-60
ARRB1	-1.25573	0.11064	-11.3497	7.44113e-30	1.56512e-28
SLCO2B1	-1.44376	0.140971	-10.2415	1.29206e-24	1.95044e-23
SYTL2	1.10877	0.142234	7.79537	6.42199e-15	4.81377e-14
LRRC32	-2.37937	0.120728	-19.7085	1.82447e-86	5.64693e-84
MRPL15	1.11592	0.106191	10.5087	7.87933e-26	1.27731e-24
PI15	1.59152	0.209679	7.59027	3.19238e-14	2.25615e-13
TTPA	-1.50931	0.274908	-5.49025	4.01369e-08	1.62185e-07
GGH	1.41041	0.189752	7.4329	1.06241e-13	7.1992e-13
SLCO5A1	3.22364	0.205225	15.7079	1.3358e-55	1.0405e-53
SULF1	2.53957	0.182288	13.9316	4.06914e-44	1.85537e-42
TMPRSS4	4.82656	0.216466	22.2971	3.94359e-110	5.75961e-107
MMP7	2.02766	0.253519	7.99804	1.26418e-15	1.00072e-14
MMP20	2.58377	0.513623	5.03047	4.8927e-07	1.74461e-06
TRIM29	1.03595	0.316664	3.27144	0.00107	0.00240873
BTG4	-1.04937	0.308386	-3.40277	0.000667069	0.00155167
FXYD6	-1.9193	0.122743	-15.6368	4.08646e-55	3.1309e-53
MMP13	6.12553	0.336297	18.2147	3.94794e-74	6.70949e-72
TMPRSS13	1.13435	0.147135	7.70963	1.26179e-14	9.21853e-14
CASP5	-1.34736	0.172685	-7.80241	6.07341e-15	4.56419e-14
UNC13C	1.69699	0.288245	5.88732	3.92499e-09	1.75892e-08
NUSAP1	2.55623	0.135809	18.8223	4.96257e-79	1.04946e-76
KIF23	2.57983	0.152646	16.9007	4.44466e-64	5.04188e-62
ITGA11	2.8531	0.198085	14.4034	4.92888e-47	2.60584e-45
KNL1	2.62678	0.148784	17.6549	9.32191e-70	1.36573e-67
PAQR5	-1.38727	0.169356	-8.19146	2.58085e-16	2.14091e-15
LRRC49	-1.01833	0.133319	-7.63832	2.20071e-14	1.5758e-13
ITPKA	5.15879	0.270184	19.0936	2.85202e-81	6.73193e-79
UACA	-1.02326	0.107325	-9.53423	1.50998e-21	1.8373e-20
SMAD6	-2.55898	0.127422	-20.0827	1.04508e-89	4.0035e-87
TMEM62	1.05905	0.0868727	12.1908	3.48075e-34	9.32243e-33
PAK6	1.18369	0.120053	9.85972	6.22209e-23	8.3827e-22
DUOX1	-2.56725	0.208115	-12.3357	5.81644e-35	1.63266e-33
SLC28A2	4.41736	0.390288	11.3182	1.06633e-29	2.22184e-28
STRA6	4.4759	0.253572	17.6514	9.93365e-70	1.45081e-67
CYP19A1	1.22154	0.196548	6.21498	5.13313e-10	2.51285e-09
SEMA6D	-2.05407	0.195775	-10.492	9.40349e-26	1.51702e-24
BCL2L10	4.15014	0.301569	13.7618	4.32491e-43	1.8681e-41
SPTBN5	1.28965	0.163342	7.8954	2.89383e-15	2.22994e-14
GCOM1	-2.66487	0.190888	-13.9604	2.71893e-44	1.24825e-42
GCHFR	-1.02763	0.124713	-8.23993	1.72309e-16	1.44423e-15
TTLL7	-1.50928	0.189558	-7.96208	1.69174e-15	1.32549e-14
BRDT	6.11894	0.434915	14.0693	5.8675e-45	2.80614e-43
GIPC2	-1.73572	0.202464	-8.57298	1.00839e-17	9.3212e-17
ARHGAP29	-1.15945	0.124669	-9.30025	1.40117e-20	1.59138e-19
SLC44A5	2.48281	0.258166	9.61709	6.77199e-22	8.48514e-21
DNASE2B	-2.9058	0.236822	-12.27	1.31244e-34	3.61237e-33
SELENOI	1.28054	0.103753	12.3422	5.36577e-35	1.50978e-33
CGREF1	4.12226	0.243753	16.9116	3.69449e-64	4.232e-62
LHCGR	2.71521	0.37889	7.16622	7.70941e-13	4.87428e-12
SLC5A6	1.12898	0.0850596	13.2728	3.32978e-40	1.23606e-38
SIX3	1.5769	0.389578	4.04772	5.17188e-05	0.000142595
CENPO	1.02696	0.0964329	10.6495	1.75354e-26	2.96718e-25
TRIM54	3.71174	0.297636	12.4707	1.07829e-35	3.15164e-34
CYP2C9	1.78736	0.324261	5.51212	3.54544e-08	1.44149e-07
BTBD16	2.16013	0.249986	8.64101	5.57197e-18	5.24811e-17
KIF11	2.68799	0.139705	19.2405	1.6948e-82	4.25851e-80
[truncated: 11,749 more rows]
